# Supplementary material for: (Z)-3-Anilino-1,3-diphenylprop-2-en-1-one
Source: Acta Crystallogr Sect E Struct Rep Online. 2008 Jun 21;64(Pt 7):o1327. doi: 10.1107/S1600536808016711 (PMC2961639; doi:10.1107/S1600536808016711)
Supplement: Supplementary file 2 [file e-64-o1327-Isup2.hkl]

# 
# h,k,l, Fc-squared, Fo-squared, sigma(Fo-squared) and status flag 
# 
data_I
_shelx_title ' 060112C in P2(1)/c' 
_shelx_refln_list_code          4 
_shelx_F_calc_maximum      193.05 
_exptl_crystal_F_000       632.00 
_reflns_d_resolution_high  0.8406 
 
loop_ 
 _symmetry_equiv_pos_as_xyz 
 'x, y, z' 
 '-x, y+1/2, -z+1/2' 
 '-x, -y, -z' 
 'x, -y-1/2, z-1/2' 
 
_cell_length_a    15.8798 
_cell_length_b     6.0344 
_cell_length_c    18.4011 
_cell_angle_alpha  90.000 
_cell_angle_beta  114.433 
_cell_angle_gamma  90.000 
 
_shelx_F_squared_multiplier     1.000 
 
loop_ 
 _refln_index_h 
 _refln_index_k 
 _refln_index_l 
 _refln_F_squared_calc 
 _refln_F_squared_meas 
 _refln_F_squared_sigma 
 _refln_observed_status 
   2   0   0     4491.88     4075.08    127.86 o 
   3   0   0        2.73       -0.97      1.04 o 
   4   0   0    22519.42    23487.63    482.55 o 
   5   0   0        5.12        3.57      1.43 o 
   6   0   0     2096.00     1995.10     42.50 o 
   7   0   0        3.45       -2.41      4.60 o 
   8   0   0     1522.26     1487.10     39.18 o 
   9   0   0       69.54       74.50     11.87 o 
  10   0   0       40.89       36.23      9.68 o 
  11   0   0       48.29       64.35     11.49 o 
  12   0   0        6.75       -3.75     10.96 o 
  13   0   0        1.44       -3.44      7.82 o 
  14   0   0       11.43        4.39      9.21 o 
  15   0   0        0.86       -1.86      9.71 o 
  16   0   0      214.34      222.03     16.85 o 
  17   0   0       22.32       25.23     19.16 o 
   1   1   0      457.04      379.41     11.70 o 
   2   1   0     3831.17     3500.66     59.14 o 
   3   1   0      426.51      368.61      7.04 o 
   4   1   0      140.79      117.51      4.52 o 
   5   1   0      676.62      613.71      9.98 o 
   6   1   0       96.74      102.90      3.29 o 
   7   1   0      307.05      261.36      5.58 o 
   8   1   0        7.36       12.08      2.92 o 
   9   1   0      504.77      445.86     11.97 o 
  10   1   0       79.29       86.08      6.95 o 
  11   1   0       74.55       89.69      9.72 o 
  12   1   0      101.65      118.69      8.71 o 
  13   1   0       36.35       46.43      7.12 o 
  14   1   0       77.72       91.53      8.75 o 
  15   1   0       39.58       51.89      8.09 o 
  16   1   0       18.00       18.82     10.09 o 
  17   1   0        2.04       -3.81     11.52 o 
   0   2   0      165.69      175.88      8.00 o 
   1   2   0       63.53       69.75      6.00 o 
   2   2   0      614.59      554.71     12.88 o 
   3   2   0      156.55      172.60      6.46 o 
   4   2   0      109.20      121.10      9.86 o 
   5   2   0      260.03      240.22      5.79 o 
   6   2   0        0.05        3.22      2.34 o 
   7   2   0       81.95       80.36      3.98 o 
   8   2   0     1177.74     1080.02     16.54 o 
   9   2   0       93.49      130.30     14.32 o 
  10   2   0       99.75      122.91      8.69 o 
  11   2   0       49.25       50.24      6.66 o 
  12   2   0       43.60       39.77      6.63 o 
  13   2   0       54.83       55.60      8.37 o 
  14   2   0        1.31       -2.59      9.56 o 
  15   2   0       13.27        2.24     11.50 o 
  16   2   0       13.83       28.72     13.26 o 
   1   3   0      465.72      389.04      9.57 o 
   2   3   0       75.92      119.25      6.63 o 
   3   3   0      262.42      287.26     23.31 o 
   4   3   0      303.97      301.61     10.15 o 
   5   3   0      323.42      296.09      9.06 o 
   6   3   0      125.97      128.74      4.87 o 
   7   3   0        0.82       -4.59      3.11 o 
   8   3   0       15.16        8.72      3.68 o 
   9   3   0       11.60        8.91      6.03 o 
  10   3   0       80.58       97.79      9.23 o 
  11   3   0       28.61       25.31      6.76 o 
  12   3   0       15.39       15.69     10.45 o 
  13   3   0       39.36       54.59     13.02 o 
  14   3   0       38.86       48.19     15.29 o 
  15   3   0        3.28       -3.69     11.22 o 
   0   4   0      144.93      146.38     13.93 o 
   1   4   0        1.11        9.99      3.93 o 
   2   4   0       44.37       53.69      5.54 o 
   3   4   0        9.86       34.32     10.57 o 
   4   4   0       85.80      117.44      7.50 o 
   5   4   0       48.11       38.72      5.96 o 
   6   4   0      156.30      152.74      8.13 o 
   7   4   0       26.35       20.15      4.77 o 
   8   4   0       60.98       56.04      5.52 o 
   9   4   0       18.18       13.87      6.38 o 
  10   4   0       45.61       83.50     21.80 o 
  11   4   0        0.00        0.80     23.30 o 
  12   4   0        6.00        0.20     11.33 o 
  13   4   0        5.81        8.16     14.25 o 
  14   4   0        3.21       -6.91     13.98 o 
   1   5   0       54.59       46.41      9.11 o 
   2   5   0      160.94      154.64     10.65 o 
   3   5   0       16.56       45.69      7.66 o 
   4   5   0       91.41      110.96      9.92 o 
   5   5   0        9.53       15.06      6.42 o 
   6   5   0       23.71       16.31      5.79 o 
   7   5   0       23.30       20.97      6.20 o 
   8   5   0       12.76        3.35      6.40 o 
   9   5   0        0.16       -5.27      9.76 o 
  10   5   0        0.00        1.68     10.46 o 
  11   5   0        0.54        3.67     13.26 o 
  12   5   0       89.62       90.52     16.08 o 
   0   6   0      185.87      188.57     17.95 o 
   1   6   0        0.95       -2.89      8.47 o 
   2   6   0       48.87       40.43      9.93 o 
   3   6   0        1.45        5.58      6.87 o 
   4   6   0       62.13       64.44      9.14 o 
   5   6   0       12.24       18.37      6.59 o 
   6   6   0       14.52        6.49     13.93 o 
   7   6   0        2.82      -10.71      7.14 o 
   8   6   0        0.81       -4.14      7.61 o 
   9   6   0        0.11       -5.75     17.16 o 
   1   7   0       10.17        7.20      9.87 o 
   2   7   0        7.03       -0.79      9.49 o 
   3   7   0        3.12        3.57      7.52 o 
 -17   1   1        1.28      -13.94      9.29 o 
 -16   1   1       25.53       29.67     10.44 o 
 -15   1   1      155.81      174.10     10.95 o 
 -14   1   1       10.46        0.40      6.11 o 
 -13   1   1        4.64        2.13      5.76 o 
 -12   1   1       66.92       73.94      7.61 o 
 -11   1   1       27.89       21.46      5.51 o 
 -10   1   1        0.40       -5.49      4.04 o 
  -9   1   1      348.63      326.77      6.70 o 
  -8   1   1     1316.38     1316.03     18.71 o 
  -7   1   1     1403.48     1323.72     18.55 o 
  -6   1   1      115.62      130.82      6.06 o 
  -5   1   1        2.72        4.07      1.89 o 
  -4   1   1      455.24      377.61      7.18 o 
  -3   1   1      672.08      633.52     11.41 o 
  -2   1   1    14414.86    15941.09    235.19 o 
  -1   1   1      337.99      317.91     29.63 o 
   0   1   1        0.31       -0.39      1.81 o 
   1   1   1       36.60       54.88      4.57 o 
   2   1   1    22240.01    25753.62    422.08 o 
   3   1   1     5337.58     4886.01     71.38 o 
   4   1   1     4806.73     4453.40     65.32 o 
   5   1   1      210.07      202.47      4.84 o 
   6   1   1     1462.51     1291.42     20.47 o 
   7   1   1       10.25        7.99      1.83 o 
   8   1   1        5.65        0.54      2.45 o 
   9   1   1       42.00       45.62      8.82 o 
  10   1   1      327.07      319.36     11.78 o 
  11   1   1       80.81       98.39      7.88 o 
  12   1   1       99.68      107.17      8.63 o 
  13   1   1       82.06       91.69      8.15 o 
  14   1   1        0.65        2.40      6.40 o 
  15   1   1        5.24        0.89      7.06 o 
  16   1   1        1.40        4.41      8.12 o 
 -16   2   1        8.39       18.34     12.36 o 
 -15   2   1        3.67       20.82     11.30 o 
 -14   2   1       10.20      -11.18      9.25 o 
 -13   2   1       23.88       20.71      6.52 o 
 -12   2   1        0.42       -2.79      5.22 o 
 -11   2   1       24.56       19.00      5.76 o 
 -10   2   1        3.09        8.91      4.85 o 
  -9   2   1       52.37       50.73      3.74 o 
  -8   2   1      203.30      165.18      5.06 o 
  -7   2   1      292.12      281.06      6.36 o 
  -6   2   1     1287.85     1201.43     17.53 o 
  -5   2   1     1484.14     1494.57     20.91 o 
  -4   2   1      817.98      763.56     14.68 o 
  -3   2   1       22.21       23.51      7.39 o 
  -2   2   1      857.61      785.66     25.77 o 
  -1   2   1       79.63       90.36      4.33 o 
   0   2   1       52.43       51.17      4.37 o 
   1   2   1     2021.62     1741.17     32.12 o 
   2   2   1       18.73      100.98      6.43 o 
   3   2   1      417.82      374.18      9.74 o 
   4   2   1      248.01      217.57      7.20 o 
   5   2   1     1983.04     1839.42     34.53 o 
   6   2   1      298.58      311.09      9.60 o 
   7   2   1      159.32      151.40      5.00 o 
   8   2   1       22.93       23.58      4.94 o 
   9   2   1       48.39       23.41      6.03 o 
  10   2   1       25.18       16.51      9.58 o 
  11   2   1      125.45      117.42      9.30 o 
  12   2   1        7.75        5.60      5.73 o 
  13   2   1       50.44       56.80      8.67 o 
  14   2   1        2.20        6.71      7.17 o 
  15   2   1        2.37        6.77     12.00 o 
  16   2   1        2.58        7.53     11.59 o 
 -15   3   1        1.82      -10.82     12.48 o 
 -14   3   1        0.03       -3.33     11.15 o 
 -13   3   1       30.43       23.20     11.64 o 
 -12   3   1        5.91        7.78     10.53 o 
 -11   3   1       67.47       87.32     24.18 o 
 -10   3   1      325.55      281.87     11.57 o 
  -9   3   1       62.28       73.48      5.31 o 
  -8   3   1      230.43      207.37      6.71 o 
  -7   3   1        5.57        4.65      3.33 o 
  -6   3   1      769.75      694.02     19.79 o 
  -5   3   1      406.68      362.03     10.03 o 
  -4   3   1      178.06      164.47      6.71 o 
  -3   3   1      311.55      315.21      8.85 o 
  -2   3   1      364.68      425.12     14.65 o 
   0   3   1      139.60      172.25      7.28 o 
   1   3   1       14.85       16.62      4.21 o 
   3   3   1       94.10       85.54      6.54 o 
   4   3   1      176.88      162.03     13.86 o 
   5   3   1      255.73      255.76     19.44 o 
   6   3   1       69.25       92.27      7.86 o 
   7   3   1      132.91      118.12      5.97 o 
   8   3   1      194.66      183.53      6.83 o 
   9   3   1       85.66       97.70      8.16 o 
  10   3   1      230.41      204.25     10.40 o 
  11   3   1       87.55       90.17      9.37 o 
  12   3   1        0.72        1.14      6.78 o 
  13   3   1       36.27       47.13     13.08 o 
  14   3   1        0.69        7.12     11.55 o 
  15   3   1        6.13        7.49     14.05 o 
 -14   4   1        3.55       -8.61     12.62 o 
 -13   4   1       15.49       19.19     12.45 o 
 -12   4   1       17.99       11.52     11.39 o 
 -11   4   1      146.54      162.85     17.31 o 
 -10   4   1       66.32       87.68     13.80 o 
  -9   4   1      230.65      218.37      9.25 o 
  -8   4   1       33.40       34.44      4.91 o 
  -7   4   1       60.77       52.00      6.53 o 
  -6   4   1       22.84       24.27      5.66 o 
  -5   4   1       24.86       19.33      4.22 o 
  -4   4   1       76.46       87.79      6.74 o 
  -3   4   1      471.25      396.09     11.26 o 
  -2   4   1       98.06      131.91      6.72 o 
  -1   4   1       10.56       26.26      7.06 o 
   0   4   1       60.12       58.64      7.06 o 
   1   4   1       95.76       92.81      7.83 o 
   2   4   1        0.34       -3.48      5.29 o 
   3   4   1       50.28       53.11      7.03 o 
   4   4   1      119.48      137.50      8.69 o 
   5   4   1      565.05      552.86     15.98 o 
   6   4   1      530.42      497.36     13.65 o 
   7   4   1       52.47       51.23      5.54 o 
   8   4   1        4.68       -3.69      4.16 o 
   9   4   1        0.57        1.35      6.03 o 
  10   4   1        5.42       -3.32      6.51 o 
  11   4   1       22.25       38.02     13.24 o 
  12   4   1        0.10        7.68     11.39 o 
  13   4   1        0.15      -11.18     24.06 o 
 -12   5   1       33.18       28.18     13.40 o 
 -11   5   1        1.85        7.15     15.43 o 
 -10   5   1        4.00        7.77     10.51 o 
  -9   5   1        2.16        0.32      6.29 o 
  -8   5   1        0.99       -6.41      5.90 o 
  -7   5   1        0.47       -3.72      5.54 o 
  -6   5   1        4.06        8.26      6.74 o 
  -5   5   1        0.07       -6.35      5.97 o 
  -4   5   1        4.90        4.52      6.92 o 
  -3   5   1      528.31      484.25     15.78 o 
  -2   5   1       24.90       33.17      8.58 o 
  -1   5   1        0.06       32.55      8.61 o 
   0   5   1      406.01      441.58     18.26 o 
   2   5   1        0.66       -3.90      6.00 o 
   3   5   1      165.97      166.08     11.10 o 
   4   5   1        1.40       -0.79      6.29 o 
   5   5   1        3.67       -4.78      5.92 o 
   6   5   1      153.30      155.33      8.87 o 
   7   5   1        3.63        3.98      5.66 o 
   8   5   1       17.91       13.01      5.34 o 
   9   5   1        5.80       14.42     11.40 o 
  10   5   1        0.44       -4.16     10.34 o 
  11   5   1       14.08        1.56     11.99 o 
  -9   6   1        0.83       11.38     11.27 o 
  -8   6   1        3.07        0.97      7.36 o 
  -7   6   1        0.23        0.88      7.09 o 
  -6   6   1        1.35        5.70      7.51 o 
  -5   6   1        3.86        0.63      7.72 o 
  -4   6   1       17.90       15.57      7.39 o 
  -3   6   1       76.69       68.77     11.10 o 
  -2   6   1        5.20       -3.58      7.86 o 
  -1   6   1       26.84       42.89      9.27 o 
   0   6   1        6.10        2.28      8.46 o 
   2   6   1       24.12       19.82      7.79 o 
   3   6   1       18.75       58.35      8.72 o 
   4   6   1       16.00       22.84      8.52 o 
   5   6   1       20.38       32.95      7.81 o 
   6   6   1       15.61        2.88      6.23 o 
   7   6   1        1.29        7.44      7.43 o 
   8   6   1       10.99        3.23     10.34 o 
   9   6   1        1.74      -17.10     15.46 o 
  -4   7   1       28.86       23.29     10.45 o 
  -3   7   1        0.35       22.21     27.54 o 
  -2   7   1        4.24       10.82     16.28 o 
  -1   7   1        0.02       10.87      8.74 o 
   0   7   1        4.91        3.69      9.83 o 
   1   7   1        5.85       -6.54     10.20 o 
   2   7   1        8.48        1.55     10.11 o 
   3   7   1        0.31       -6.59     10.07 o 
 -17   0   2       17.31       -3.99     18.06 o 
 -16   0   2       30.88       41.78     11.55 o 
 -15   0   2      271.53      303.43     17.81 o 
 -14   0   2        1.48        3.08     16.57 o 
 -13   0   2      723.99      812.12     28.11 o 
 -12   0   2       20.67       25.40      8.75 o 
 -11   0   2      276.50      306.56     14.81 o 
 -10   0   2       57.05       59.93     16.48 o 
  -9   0   2     1287.58     1292.45     26.01 o 
  -8   0   2      258.25      226.76      6.89 o 
  -7   0   2     1005.67      915.90     19.99 o 
  -6   0   2      287.58      339.25     31.93 o 
  -5   0   2     4392.99     4047.70     72.18 o 
  -4   0   2        3.05        1.22      2.36 o 
  -3   0   2    15802.46    15582.83   1530.98 o 
  -2   0   2     1332.17     1941.52     55.83 o 
  -1   0   2     4247.50     3715.99    105.49 o 
   0   0   2       46.86       34.46      3.74 o 
   1   0   2     5118.32     4840.29    137.59 o 
   2   0   2     5107.12     4388.88     90.69 o 
   3   0   2    16676.08    16985.32    499.68 o 
   4   0   2      235.15      224.16     11.13 o 
   5   0   2       60.42       54.04      6.79 o 
   7   0   2        0.62       -1.77      4.24 o 
   8   0   2       24.21       29.45      7.52 o 
   9   0   2       62.90       74.12     10.87 o 
  10   0   2       65.48       85.79     13.02 o 
  11   0   2       75.19       83.77     13.34 o 
  12   0   2       69.77       88.99     11.47 o 
  13   0   2        3.44       -8.33      9.48 o 
  14   0   2       33.83       28.53     10.10 o 
  15   0   2      262.35      304.86     18.16 o 
  16   0   2       43.16       60.00     13.73 o 
 -17   1   2       14.08       23.94     11.06 o 
 -16   1   2        2.13        8.70      9.63 o 
 -15   1   2        0.05       -1.92      8.26 o 
 -14   1   2       18.50       25.01      7.33 o 
 -13   1   2       30.05       25.37      6.51 o 
 -12   1   2       54.68       62.28      7.92 o 
 -11   1   2      203.86      214.19      8.92 o 
 -10   1   2        1.35       -3.43      5.31 o 
  -9   1   2      436.73      431.15      8.08 o 
  -8   1   2       50.85       55.99      4.27 o 
  -7   1   2     1747.20     1673.75     22.73 o 
  -6   1   2      818.73      763.21     11.38 o 
  -5   1   2     2580.16     2249.11     29.28 o 
  -4   1   2      835.79      714.19     11.68 o 
  -3   1   2     5602.99     5390.19     80.95 o 
  -2   1   2     2155.64     1966.54     32.19 o 
  -1   1   2     1825.68     1662.59     34.94 o 
   0   1   2      504.75      499.42     16.97 o 
   1   1   2       15.15       32.25      3.27 o 
   2   1   2     2404.10     2060.16     46.90 o 
   3   1   2    13268.19    13163.76    188.99 o 
   4   1   2      339.44      271.01      5.89 o 
   5   1   2      224.53      210.78      6.49 o 
   6   1   2      367.23      309.57      6.42 o 
   7   1   2      796.63      689.20     11.85 o 
   8   1   2      175.31      179.46     15.68 o 
   9   1   2       43.55       49.77      8.17 o 
  10   1   2       42.49       51.54      7.83 o 
  11   1   2        9.80       10.72      7.45 o 
  12   1   2       29.42       40.70      6.68 o 
  13   1   2       10.83       13.94      6.32 o 
  14   1   2        6.54       -2.31      6.04 o 
  15   1   2       34.23       41.34      8.66 o 
  16   1   2        0.04       -2.27      7.75 o 
 -17   2   2       20.75        5.91     13.15 o 
 -16   2   2        2.23      -15.47     11.42 o 
 -15   2   2       39.44       36.12     11.68 o 
 -14   2   2       21.50        7.84     10.76 o 
 -13   2   2        0.45       -6.26      7.34 o 
 -12   2   2        0.44       -0.76      5.02 o 
 -11   2   2       43.52       32.76      8.27 o 
 -10   2   2      100.09      104.62      7.13 o 
  -9   2   2        2.63       -1.44      2.66 o 
  -8   2   2       89.85       93.12      4.11 o 
  -7   2   2      809.47      756.49     12.20 o 
  -6   2   2       15.08        9.66      2.88 o 
  -5   2   2     1336.54     1229.43     19.71 o 
  -4   2   2       20.48       18.60      3.11 o 
  -3   2   2     2107.51     1946.20     31.92 o 
   0   2   2       11.01       20.26      3.41 o 
   1   2   2       78.22      155.81      5.90 o 
   2   2   2       49.64       73.50      8.45 o 
   3   2   2      483.21      434.35     10.75 o 
   4   2   2        5.28       12.12      3.31 o 
   5   2   2      642.58      562.27     11.27 o 
   6   2   2      420.44      394.31      8.83 o 
   7   2   2     1148.75     1035.59     21.47 o 
   8   2   2       63.38       70.75      6.94 o 
   9   2   2      253.40      256.98     12.08 o 
  10   2   2      115.01      132.11     10.28 o 
  11   2   2       52.86       68.95      8.16 o 
  12   2   2       42.99       33.66      7.11 o 
  13   2   2      188.74      199.76     13.30 o 
  14   2   2       16.36       12.63      8.71 o 
  15   2   2        3.08       18.12      8.87 o 
 -16   3   2        6.07       15.24     13.18 o 
 -15   3   2        1.16       13.37     11.74 o 
 -14   3   2        0.83        3.80     11.01 o 
 -13   3   2       18.34       25.89     11.91 o 
 -12   3   2        1.23      -10.69      8.99 o 
 -11   3   2        4.06       11.51     10.34 o 
 -10   3   2        8.58       11.39      6.61 o 
  -9   3   2      100.96      100.33      5.33 o 
  -8   3   2        0.70       -2.00      3.38 o 
  -7   3   2      198.88      197.20      8.64 o 
  -6   3   2        0.03        5.03      3.99 o 
  -5   3   2      491.33      509.98     12.19 o 
  -4   3   2        0.00       -3.72      3.04 o 
  -3   3   2      219.13      218.61      7.43 o 
  -2   3   2      272.09      271.24      7.87 o 
  -1   3   2       44.54       40.96      3.89 o 
   0   3   2       35.51       61.65      5.61 o 
   2   3   2      134.31      141.12      6.82 o 
   4   3   2        0.29        2.58      6.26 o 
   5   3   2      340.01      306.57     10.23 o 
   6   3   2       14.57       13.27      3.98 o 
   7   3   2       36.28       30.99      5.51 o 
   8   3   2        2.41        1.88      5.92 o 
   9   3   2        1.34       -4.22      6.36 o 
  10   3   2       21.80       41.55     17.61 o 
  11   3   2        4.14        0.48      6.24 o 
  12   3   2       31.23       20.99     12.77 o 
  13   3   2        6.88        1.66      7.91 o 
  14   3   2        0.14        4.75     11.44 o 
 -14   4   2        6.73        0.11     11.67 o 
 -13   4   2        3.80       -6.44     11.64 o 
 -12   4   2       58.39       62.93     13.62 o 
 -11   4   2        0.60       -9.99     10.72 o 
 -10   4   2      303.70      277.85     13.24 o 
  -9   4   2      102.47      120.19      8.05 o 
  -8   4   2      220.94      192.53      9.71 o 
  -7   4   2       23.32       22.87      6.64 o 
  -6   4   2       80.01       89.88      7.15 o 
  -5   4   2        1.22       -1.88      4.55 o 
  -4   4   2      245.63      215.74      8.31 o 
  -2   4   2       60.08       76.52      6.53 o 
  -1   4   2        9.80       25.98      7.62 o 
   0   4   2       29.56       32.13      6.94 o 
   2   4   2       34.68       40.41      6.45 o 
   3   4   2       79.14       86.07      7.97 o 
   4   4   2        3.84        4.56      5.55 o 
   5   4   2      155.37      133.78      9.09 o 
   6   4   2       16.44       12.12      6.27 o 
   7   4   2      111.34      115.55     15.08 o 
   8   4   2        5.82       17.15      8.00 o 
   9   4   2       24.03       24.70      6.54 o 
  10   4   2        5.24        7.66      7.36 o 
  11   4   2        0.75       13.36      7.76 o 
  12   4   2        4.45       -5.27     11.32 o 
  13   4   2       13.03        6.24     12.18 o 
 -12   5   2       15.67       13.53     12.50 o 
 -11   5   2       22.06       19.26     12.22 o 
 -10   5   2        2.74       12.48     11.45 o 
  -9   5   2       23.35       17.30      7.02 o 
  -8   5   2        2.08       -4.55      5.31 o 
  -7   5   2       53.63       62.82      8.63 o 
  -6   5   2       32.56       30.83      7.44 o 
  -5   5   2      289.25      251.09     11.36 o 
  -4   5   2       13.69       -0.69     10.90 o 
  -2   5   2        0.18       41.38     12.45 o 
  -1   5   2      297.02      267.85     13.88 o 
   0   5   2       74.14      106.91     12.00 o 
   1   5   2      157.63      154.20      9.69 o 
   2   5   2       37.76       62.49      8.23 o 
   3   5   2     1107.11      981.17     33.79 o 
   4   5   2        5.12        7.38      5.92 o 
   5   5   2        0.01        3.00      6.19 o 
   6   5   2        0.57       -1.27      5.47 o 
   7   5   2      110.85      109.11      7.63 o 
   8   5   2        0.15       -8.36      7.67 o 
   9   5   2        8.82        0.10     19.32 o 
  10   5   2        0.69       19.80     13.42 o 
  11   5   2        5.22        7.95     11.60 o 
 -10   6   2        3.42       21.44     18.29 o 
  -9   6   2        0.20       -5.60      8.01 o 
  -8   6   2        2.80       -9.78      8.47 o 
  -7   6   2        0.60        7.26      7.94 o 
  -6   6   2        0.01       -6.43      6.67 o 
  -5   6   2        3.07        0.87      8.49 o 
  -4   6   2        1.64       -3.78      7.70 o 
  -3   6   2       10.46       21.43      9.18 o 
  -2   6   2        9.79       21.36      9.17 o 
  -1   6   2      345.15      283.05     14.37 o 
   0   6   2       19.77       19.51      9.61 o 
   1   6   2      143.05      160.72     13.19 o 
   2   6   2        2.74       12.39      7.00 o 
   3   6   2        6.87       35.39      7.81 o 
   4   6   2        0.13        3.05      7.06 o 
   5   6   2        0.11       -2.53      7.01 o 
   6   6   2        8.59       -0.29      7.69 o 
   7   6   2        0.64        4.14      7.35 o 
   8   6   2        7.16        7.99     18.22 o 
  -4   7   2        4.01        2.75     12.41 o 
  -3   7   2       14.82       26.10     10.33 o 
  -2   7   2        1.51       -6.34      9.14 o 
  -1   7   2       27.45       24.40     10.70 o 
   0   7   2        0.48       -1.75      8.57 o 
   1   7   2       20.46       17.12     10.21 o 
   2   7   2        1.60        2.46      9.36 o 
 -17   1   3        4.92       -8.42      9.71 o 
 -16   1   3       75.37       75.53     11.88 o 
 -15   1   3       60.09       76.33     11.26 o 
 -14   1   3        1.54       -4.80      7.67 o 
 -13   1   3       21.56       17.54      6.57 o 
 -12   1   3       18.40       11.15      5.70 o 
 -11   1   3      106.01      106.47      7.19 o 
 -10   1   3       26.24       27.34      3.75 o 
  -9   1   3       82.29       85.36      4.90 o 
  -8   1   3      433.21      450.07      9.32 o 
  -7   1   3     1209.79     1160.48     18.03 o 
  -6   1   3      927.50      815.41     12.05 o 
  -5   1   3      275.79      255.44      7.06 o 
  -4   1   3      609.80      568.77      9.85 o 
  -3   1   3       65.15       51.44      4.84 o 
  -2   1   3     3479.24     3583.80    144.73 o 
  -1   1   3      135.42      116.61      4.73 o 
   0   1   3     4562.75     5051.62     84.10 o 
   1   1   3        8.42       27.02      2.53 o 
   2   1   3     7057.36     6500.60    100.16 o 
   3   1   3     1021.50      876.62     14.48 o 
   4   1   3      286.58      364.25     53.37 o 
   5   1   3       30.85       22.71      2.33 o 
   6   1   3        0.02       -1.76      1.83 o 
   7   1   3      185.02      296.60     22.17 o 
   8   1   3      580.78      513.17     16.75 o 
   9   1   3       11.55        3.21      6.49 o 
  10   1   3       64.40       93.20     13.54 o 
  11   1   3      102.41      130.42     11.60 o 
  12   1   3        8.80        8.39      6.52 o 
  13   1   3       12.47       11.64      7.75 o 
  14   1   3       10.03       14.14      7.25 o 
  15   1   3        3.34        7.76     12.59 o 
 -17   2   3       25.45       33.98     13.83 o 
 -16   2   3        1.62       -1.06     11.19 o 
 -15   2   3       13.96        8.31     11.49 o 
 -14   2   3        0.69        6.60      8.30 o 
 -13   2   3        7.83       -1.71      7.85 o 
 -12   2   3       16.01       12.05      7.87 o 
 -11   2   3      127.06      116.59      7.47 o 
 -10   2   3       31.94       26.55      3.60 o 
  -9   2   3       37.06       40.01      4.02 o 
  -8   2   3       42.09       29.47      3.12 o 
  -7   2   3      578.29      604.24     10.25 o 
  -6   2   3     1160.43     1176.81     18.10 o 
  -5   2   3     2023.93     2029.58     30.44 o 
  -4   2   3      810.73      750.12     22.75 o 
  -3   2   3     1855.00     1740.89     28.92 o 
  -2   2   3     2052.28     1797.81     29.25 o 
  -1   2   3      353.08      369.59      8.28 o 
   0   2   3        3.59        0.70      4.28 o 
   1   2   3       71.78       80.21      4.87 o 
   2   2   3     2247.16     2040.05     36.91 o 
   3   2   3       58.43       71.90      4.64 o 
   4   2   3        2.40       20.58      4.63 o 
   5   2   3      653.15      605.54     11.96 o 
   6   2   3       66.85       63.68      5.36 o 
   7   2   3        2.11        1.66      3.02 o 
   8   2   3       47.21       56.57      7.82 o 
   9   2   3       17.07       25.84      6.95 o 
  10   2   3      121.31      128.82      8.97 o 
  11   2   3       48.51       56.12      7.69 o 
  12   2   3        5.82        0.39      6.88 o 
  13   2   3       24.48       27.97      8.31 o 
  14   2   3        6.45       -3.69      7.19 o 
  15   2   3        0.46       -4.03      8.24 o 
 -16   3   3        1.31       -0.73     15.80 o 
 -15   3   3        0.12        7.34     13.87 o 
 -14   3   3       77.30       91.31     20.48 o 
 -13   3   3       47.93       52.52     12.27 o 
 -12   3   3       45.48       43.30     12.64 o 
 -11   3   3        0.06       -7.81      9.15 o 
 -10   3   3       18.15       25.62      4.91 o 
  -9   3   3       13.68        8.57      4.43 o 
  -8   3   3      204.89      191.43      6.28 o 
  -7   3   3        0.12       -3.67      3.02 o 
  -6   3   3        0.06        0.94      3.55 o 
  -5   3   3       27.25       32.81      4.40 o 
  -4   3   3       78.13      105.15      5.99 o 
  -3   3   3     1530.04     1436.48     25.60 o 
  -2   3   3     1697.57     1612.37     27.68 o 
  -1   3   3      431.11      438.83     12.72 o 
   0   3   3      100.59      110.97      5.20 o 
   1   3   3      115.75      141.12      6.70 o 
   2   3   3      256.58      396.28     14.96 o 
   3   3   3        7.30       11.99      4.22 o 
   4   3   3       62.37       52.15      6.59 o 
   5   3   3        0.03       -2.60      3.33 o 
   6   3   3       19.08       19.39      4.28 o 
   7   3   3       72.46       76.37      5.71 o 
   9   3   3      359.38      311.31     14.21 o 
  10   3   3       43.65       43.10      8.76 o 
  11   3   3       24.69       14.33      8.18 o 
  12   3   3        4.71        1.08      6.91 o 
  13   3   3        0.12        1.13      7.88 o 
  14   3   3       15.10       26.25     13.61 o 
 -15   4   3        5.13        6.90     13.58 o 
 -14   4   3        7.96        4.32     11.99 o 
 -13   4   3        1.45       -7.97     10.85 o 
 -12   4   3       26.61       27.57     12.28 o 
 -11   4   3      133.96      186.50     17.71 o 
 -10   4   3       30.63       25.51      5.87 o 
  -9   4   3       90.30       89.98      7.51 o 
  -8   4   3       49.89       42.76      6.19 o 
  -7   4   3       55.67       59.03      6.54 o 
  -6   4   3      124.34      139.52      8.08 o 
  -5   4   3        0.41        0.81      4.54 o 
  -4   4   3        7.90        4.46      4.49 o 
  -3   4   3      204.46      214.63      9.17 o 
  -2   4   3       11.86       32.51      6.88 o 
  -1   4   3      306.36      282.06      9.12 o 
   0   4   3       51.87       89.56      7.88 o 
   1   4   3      226.99      188.85      8.95 o 
   2   4   3        9.81        9.16      5.41 o 
   3   4   3        1.97        8.31      7.50 o 
   4   4   3      104.36      118.72      8.54 o 
   5   4   3      790.33      681.17     18.19 o 
   6   4   3      193.47      193.51      8.15 o 
   7   4   3       41.73       42.52      4.99 o 
   8   4   3       67.10      105.21     28.02 o 
   9   4   3        3.62        7.45      7.92 o 
  10   4   3        7.24       13.97      9.01 o 
  11   4   3        0.49       -1.54      7.49 o 
  12   4   3       10.59       13.54     11.88 o 
  13   4   3        0.30       -2.79     12.45 o 
 -13   5   3       34.45       34.16     19.43 o 
 -12   5   3        0.00        8.71     12.91 o 
 -11   5   3       20.84       10.59     11.75 o 
 -10   5   3       31.69       23.29      7.00 o 
  -9   5   3        3.94       -0.36      5.88 o 
  -8   5   3       81.85       68.76      7.68 o 
  -7   5   3       74.25       75.25      8.61 o 
  -6   5   3      175.91      166.41      9.71 o 
  -5   5   3       46.41       52.51      7.44 o 
  -4   5   3        0.00       -5.18      6.10 o 
  -3   5   3      151.04      144.81     10.62 o 
  -2   5   3        0.96       -0.19      7.03 o 
  -1   5   3       41.83       92.52     10.61 o 
   0   5   3      218.05      238.63      9.47 o 
   1   5   3       98.91      103.19      9.36 o 
   2   5   3        0.73       -2.40      5.97 o 
   3   5   3      458.23      442.76     15.18 o 
   4   5   3       27.23       30.03      6.90 o 
   5   5   3        6.23       12.40      6.61 o 
   6   5   3       11.67        7.52      5.46 o 
   7   5   3        5.26        2.41      5.86 o 
   8   5   3        9.20       11.54      7.63 o 
   9   5   3        2.85        5.97      7.61 o 
  10   5   3        0.02        7.69     13.05 o 
  11   5   3        5.08      -10.22     11.94 o 
 -10   6   3        5.41        4.24     11.86 o 
  -9   6   3        0.04        0.62      8.08 o 
  -8   6   3        0.01        0.63      7.48 o 
  -7   6   3        2.75        8.16      7.63 o 
  -6   6   3        0.77        0.08      7.13 o 
  -5   6   3        8.94       12.78      8.01 o 
  -4   6   3       36.89       47.88      9.72 o 
  -3   6   3       28.54       36.91      9.04 o 
  -2   6   3       31.03       25.37      9.12 o 
  -1   6   3      128.88      174.21     14.37 o 
   0   6   3       33.23       34.75      9.55 o 
   1   6   3      128.70      139.64     13.25 o 
   2   6   3       73.98       81.00      9.49 o 
   3   6   3      110.31      110.52     10.64 o 
   4   6   3       15.49       20.99      7.52 o 
   5   6   3       95.66       84.36     14.34 o 
   6   6   3        1.67        2.18      7.92 o 
   7   6   3       32.39       34.73      7.39 o 
   8   6   3        1.08       37.51     17.03 o 
  -4   7   3        0.71        6.18      9.36 o 
  -3   7   3       16.46       35.75     10.59 o 
  -2   7   3        0.13      -14.04      9.36 o 
  -1   7   3        6.38       16.51     16.23 o 
   0   7   3       10.18       12.05      9.67 o 
   1   7   3       48.27       55.41     10.72 o 
 -18   0   4      127.41      128.54     29.75 o 
 -17   0   4        5.79        8.90     18.96 o 
 -16   0   4      136.66      204.14     30.01 o 
 -15   0   4        0.87        5.18      9.91 o 
 -14   0   4       92.59       99.92     12.70 o 
 -13   0   4        1.71        5.13      8.59 o 
 -12   0   4      608.34      607.80     27.75 o 
 -11   0   4       53.30       61.10      8.98 o 
 -10   0   4      468.34      475.16     12.46 o 
  -9   0   4       50.24       50.79      4.73 o 
  -8   0   4        0.65       -1.88      2.71 o 
  -7   0   4      329.42      323.28      8.83 o 
  -6   0   4     1687.96     1464.97     32.91 o 
  -5   0   4       28.85       32.40      3.47 o 
  -4   0   4      207.72      195.31     15.55 o 
  -3   0   4       27.61       17.03      4.02 o 
  -1   0   4       14.44        9.90      3.44 o 
   0   0   4    37268.33    51873.52   1057.89 o 
   1   0   4      507.48      474.81     11.83 o 
   2   0   4     3526.59     3149.91     65.74 o 
   3   0   4        1.42       -1.54      1.69 o 
   5   0   4      155.36      118.18      9.24 o 
   6   0   4      134.16      167.89     11.36 o 
   7   0   4       15.47        6.20      6.24 o 
   8   0   4      174.56      170.87     12.94 o 
   9   0   4        0.37       -2.28      7.13 o 
  10   0   4      431.20      415.14     22.63 o 
  11   0   4        1.30        1.35      9.77 o 
  12   0   4        2.90        2.35     10.28 o 
  13   0   4        9.40       16.87     12.60 o 
  14   0   4       58.47       70.57     12.55 o 
  15   0   4       16.46       14.14     11.16 o 
 -18   1   4        3.11       22.00     15.72 o 
 -17   1   4        8.74        2.35      9.66 o 
 -16   1   4        0.32      -13.15      8.76 o 
 -15   1   4       32.66       39.02     10.21 o 
 -14   1   4      159.07      176.57     12.49 o 
 -13   1   4        0.02       -8.15      7.45 o 
 -12   1   4      195.09      198.06      9.02 o 
 -11   1   4        0.65       -5.23      3.49 o 
 -10   1   4       48.05       57.99      3.91 o 
  -9   1   4        4.08        2.14      2.26 o 
  -8   1   4      352.11      340.07      6.74 o 
  -7   1   4      159.72      150.09      4.73 o 
  -6   1   4      130.89      109.68      4.93 o 
  -5   1   4      235.40      229.18      5.60 o 
  -4   1   4      521.60      408.06      7.94 o 
  -3   1   4       84.48      100.49     11.72 o 
  -2   1   4        3.47       40.79      9.35 o 
  -1   1   4       33.25       35.84      3.30 o 
   0   1   4     7236.22     8711.21    143.76 o 
   1   1   4      692.96      657.63     12.77 o 
   2   1   4     6229.33     5624.76     82.03 o 
   3   1   4       54.34       40.69      3.89 o 
   4   1   4       50.43       54.41      4.60 o 
   5   1   4      682.00      565.86     10.36 o 
   6   1   4      383.08      320.63      7.94 o 
   7   1   4        2.36       10.34      6.51 o 
   8   1   4       19.84       29.40      6.57 o 
   9   1   4        5.87       14.08      5.96 o 
  10   1   4      112.34      128.20     11.50 o 
  11   1   4        5.95        5.70      6.97 o 
  12   1   4       58.63       78.38     14.42 o 
  13   1   4        2.40       -3.31      6.93 o 
  14   1   4       61.55       67.69      9.24 o 
  15   1   4        0.00       -3.93      7.31 o 
 -17   2   4        0.06       -7.59     12.71 o 
 -16   2   4       18.99       19.78     13.01 o 
 -15   2   4        0.64       -2.98     11.66 o 
 -14   2   4       40.86       29.61      9.73 o 
 -13   2   4       27.01       23.56     12.02 o 
 -12   2   4        0.21       -1.24      7.59 o 
 -11   2   4       63.20       70.94      7.15 o 
 -10   2   4      238.81      251.33      6.50 o 
  -9   2   4        0.77       -0.88      2.61 o 
  -8   2   4      124.01      122.98      4.32 o 
  -7   2   4      150.51      128.69      5.17 o 
  -6   2   4      938.02      958.28     14.48 o 
  -5   2   4      346.87      297.50      7.95 o 
  -4   2   4      690.19      571.26     11.87 o 
  -3   2   4       12.02       18.37      3.09 o 
  -2   2   4      191.94      185.17      5.68 o 
  -1   2   4       51.55       64.76      4.61 o 
   0   2   4     1328.37     1644.49     30.27 o 
   1   2   4       83.53       90.00      4.67 o 
   2   2   4     1073.20     1015.71     20.18 o 
   3   2   4       65.81       54.37      4.44 o 
   4   2   4        1.15       -1.02      2.37 o 
   5   2   4      122.33       97.81      4.58 o 
   6   2   4       72.96       71.58      4.49 o 
   7   2   4       64.40       73.10      5.88 o 
   8   2   4        0.22        8.33     14.98 o 
   9   2   4       28.17       26.97      7.20 o 
  10   2   4       11.37        6.12      6.75 o 
  11   2   4       31.94       38.43      8.65 o 
  12   2   4       29.93       32.51      9.36 o 
  13   2   4        1.29        4.08      7.93 o 
  14   2   4        2.61        5.12      8.11 o 
 -16   3   4        6.72        7.31     13.80 o 
 -15   3   4       12.58        1.38     24.33 o 
 -14   3   4        3.53       -3.08     11.55 o 
 -13   3   4       29.08       20.27     11.92 o 
 -12   3   4        3.05      -13.27      8.85 o 
 -11   3   4        8.58        2.92      4.53 o 
 -10   3   4       24.40       24.90      4.97 o 
  -9   3   4        1.20       -3.89      4.04 o 
  -8   3   4      149.45      146.90      8.82 o 
  -7   3   4       30.72       30.17      3.81 o 
  -6   3   4        5.26       -0.38      3.71 o 
  -5   3   4      306.54      339.95     10.62 o 
  -4   3   4      479.56      455.86     11.25 o 
  -3   3   4       19.59       33.54      4.85 o 
  -2   3   4      128.32      113.96      5.49 o 
  -1   3   4      205.71      221.07      8.04 o 
   0   3   4      533.07      637.53     15.26 o 
   1   3   4      191.57      216.42      8.26 o 
   2   3   4      499.90      595.42     14.82 o 
   3   3   4       66.79      134.98     10.75 o 
   4   3   4      199.87      208.07      8.27 o 
   5   3   4       71.36       69.87      5.57 o 
   6   3   4       42.24       49.92      5.04 o 
   7   3   4        9.75       10.72      4.23 o 
   8   3   4      396.82      364.25     16.60 o 
   9   3   4       83.65       92.95     10.54 o 
  10   3   4        3.27        7.50      7.83 o 
  11   3   4        5.95       -6.47      7.01 o 
  12   3   4       36.11       45.95     10.38 o 
  13   3   4        0.18        2.03      8.08 o 
 -15   4   4        0.76       -6.53     14.75 o 
 -14   4   4        2.89        0.17     12.53 o 
 -13   4   4       10.09       11.79     13.07 o 
 -12   4   4       50.34       58.47     13.82 o 
 -11   4   4       16.53       17.96      7.99 o 
 -10   4   4        2.65        7.14      5.44 o 
  -9   4   4        1.17        4.28      5.04 o 
  -8   4   4       16.69       10.60      5.34 o 
  -7   4   4       39.90       45.26      6.03 o 
  -6   4   4      100.57       87.75      7.04 o 
  -5   4   4       15.17        8.70      4.89 o 
  -4   4   4      107.95      121.40      8.08 o 
  -3   4   4       37.23       49.63      6.25 o 
  -2   4   4       27.44       22.21      5.27 o 
  -1   4   4       11.47       60.28      9.81 o 
   0   4   4      132.65      146.23      8.10 o 
   1   4   4       24.61       30.57      6.01 o 
   2   4   4       14.12       17.25      5.72 o 
   3   4   4        0.64        2.13      5.08 o 
   4   4   4        0.03        1.15      7.99 o 
   5   4   4       79.26       86.44      9.42 o 
   6   4   4      502.27      442.77     11.95 o 
   7   4   4        7.91        5.34      4.88 o 
   8   4   4        9.65        8.44      7.54 o 
   9   4   4        1.36        7.04      9.40 o 
  10   4   4       15.78       16.12      8.81 o 
  11   4   4        7.43        2.13     13.29 o 
  12   4   4       15.25       11.13     10.16 o 
 -13   5   4        4.15       -2.71     12.56 o 
 -12   5   4       10.26       -2.48     11.97 o 
 -11   5   4        6.15        6.69     11.23 o 
 -10   5   4      135.42      137.29      9.73 o 
  -9   5   4        5.35       11.04      5.98 o 
  -8   5   4       17.09        8.58      6.31 o 
  -7   5   4       24.24       18.54      6.82 o 
  -6   5   4       19.45       17.05      6.79 o 
  -5   5   4        0.99        2.38      6.93 o 
  -4   5   4      120.38      114.35     21.90 o 
  -3   5   4       54.94       70.62      9.17 o 
  -2   5   4      154.42      131.88     10.79 o 
  -1   5   4       19.77       31.21      7.06 o 
   0   5   4        0.04        3.54      5.82 o 
   1   5   4      121.80      144.99     10.60 o 
   2   5   4      156.92      152.88     18.47 o 
   3   5   4       69.44       83.74      9.67 o 
   4   5   4       33.89       30.78      9.86 o 
   5   5   4       83.18       92.35     14.24 o 
   6   5   4        1.99        2.07      6.69 o 
   7   5   4        5.74        2.46      5.71 o 
   8   5   4       26.74       26.24      9.89 o 
   9   5   4       19.67       28.48     10.15 o 
  10   5   4        2.15       -8.48      8.03 o 
 -10   6   4        0.80       -4.11      8.34 o 
  -9   6   4        4.43        5.34      7.93 o 
  -8   6   4        4.26       -2.35      7.80 o 
  -7   6   4        6.18       -1.12      7.08 o 
  -6   6   4        1.36       -6.25      7.54 o 
  -5   6   4       13.50       15.58      8.88 o 
  -4   6   4       28.15       32.55      9.52 o 
  -3   6   4      149.98      154.70     14.17 o 
  -2   6   4       17.03       15.20      8.90 o 
  -1   6   4       26.79       68.42     18.42 o 
   0   6   4      193.29      226.11     11.64 o 
   1   6   4       61.02       68.32      9.18 o 
   2   6   4        1.77        7.29      7.05 o 
   3   6   4      136.41      114.81     10.83 o 
   4   6   4        0.83       -0.21      6.76 o 
   5   6   4       45.48       46.48      8.61 o 
   6   6   4        2.94        7.64      7.46 o 
   7   6   4       15.18       10.01      8.32 o 
  -3   7   4        0.37       -1.51      9.69 o 
  -2   7   4        0.56       -4.60      9.23 o 
  -1   7   4        3.87       18.16      9.71 o 
   0   7   4       42.55       51.17     11.80 o 
 -18   1   5        2.36      -14.85     13.05 o 
 -17   1   5        0.35        6.28     13.21 o 
 -16   1   5       35.28       23.84     10.45 o 
 -15   1   5      116.00      151.58     13.55 o 
 -14   1   5       14.94       22.57      9.01 o 
 -13   1   5      129.33      158.19     12.91 o 
 -12   1   5       77.06      108.17     10.72 o 
 -11   1   5      102.96       92.32      4.70 o 
 -10   1   5      215.96      211.25      5.74 o 
  -9   1   5      167.95      167.65      4.90 o 
  -8   1   5     1559.18     1563.77     21.88 o 
  -7   1   5     1595.33     1510.62     26.43 o 
  -6   1   5      370.34      339.97      7.40 o 
  -5   1   5      183.71      179.03      5.68 o 
  -4   1   5      240.05      232.60      8.91 o 
  -1   1   5      468.54      523.06     10.61 o 
   0   1   5      957.48     1082.79     19.79 o 
   1   1   5      209.10      254.45      5.73 o 
   3   1   5     1492.94     1298.12     20.86 o 
   4   1   5      323.82      350.01      7.39 o 
   5   1   5      240.87      230.24      5.81 o 
   6   1   5      597.14      524.51     10.04 o 
   8   1   5      205.10      205.62     18.14 o 
   9   1   5        5.35        8.26      6.41 o 
  10   1   5        0.03       -4.54      5.82 o 
  11   1   5       32.90       54.16      9.61 o 
  12   1   5        2.83      -11.06      7.37 o 
  13   1   5        3.50       -2.43      9.74 o 
  14   1   5        3.10        2.63      8.20 o 
 -17   2   5        7.51       -1.58     12.38 o 
 -16   2   5       17.43       10.82     13.30 o 
 -15   2   5        8.45       -6.22      9.28 o 
 -14   2   5        0.04        1.57      8.33 o 
 -13   2   5       50.40       47.92      9.81 o 
 -12   2   5       75.90       72.10     10.10 o 
 -11   2   5      204.54      196.61      7.21 o 
 -10   2   5      140.56      145.87      6.41 o 
  -9   2   5      116.97      123.87      5.70 o 
  -8   2   5        1.48        4.01      2.34 o 
  -7   2   5      134.36      130.44      5.17 o 
  -6   2   5       38.58       44.52      3.84 o 
  -5   2   5       12.01        5.81      2.90 o 
  -4   2   5       62.88       88.76      7.84 o 
  -3   2   5      207.09      245.15     11.80 o 
  -1   2   5      146.41      133.54      5.32 o 
   0   2   5      804.57      957.06     19.05 o 
   1   2   5      529.03      659.91     14.24 o 
   3   2   5      687.32      528.40     10.75 o 
   4   2   5       33.79       21.94      3.49 o 
   5   2   5     1317.67     1116.79     19.41 o 
   6   2   5       24.34       31.95      3.70 o 
   7   2   5        3.28        2.87      5.76 o 
   8   2   5       69.06       71.91      8.91 o 
   9   2   5       13.16       26.77     11.96 o 
  10   2   5       85.86      100.20     10.61 o 
  11   2   5       13.22       -2.34      7.48 o 
  12   2   5       99.20      113.73     12.69 o 
  13   2   5        0.02       -0.86      9.00 o 
  14   2   5        1.34       -2.13      9.38 o 
 -16   3   5        0.99       -1.53     12.27 o 
 -15   3   5        1.27      -13.21     11.62 o 
 -14   3   5        5.52       -0.23     11.15 o 
 -13   3   5       15.16        8.36     11.44 o 
 -12   3   5        8.06       -1.67      9.62 o 
 -11   3   5        0.23       -5.08      4.56 o 
 -10   3   5       25.11       21.74      5.54 o 
  -9   3   5       10.73        0.08      4.42 o 
  -8   3   5       69.12       82.20      6.75 o 
  -7   3   5        3.63       -1.90      3.85 o 
  -6   3   5       41.95       48.68      6.04 o 
  -5   3   5      349.09      350.33      9.75 o 
  -4   3   5       86.72      119.08      6.94 o 
  -3   3   5     1270.91     1101.35     20.31 o 
  -2   3   5      727.18      765.01     15.27 o 
   0   3   5        1.81       -6.41      5.29 o 
   1   3   5      111.28      138.74      6.83 o 
   2   3   5        9.16       56.68      9.31 o 
   3   3   5        0.01       59.05     19.90 o 
   4   3   5        0.48        2.16      3.60 o 
   5   3   5      275.48      246.07      7.85 o 
   6   3   5        0.74       10.84      4.22 o 
   7   3   5       65.57       57.97      9.00 o 
   8   3   5      398.91      379.96     29.13 o 
   9   3   5       17.73       17.81      7.97 o 
  10   3   5       78.09      104.32     14.94 o 
  11   3   5        0.06       -0.92      7.48 o 
  12   3   5        3.95       -2.03      7.99 o 
  13   3   5       32.01       30.69     10.20 o 
 -15   4   5       14.79        8.99     13.28 o 
 -14   4   5       31.79       28.86     13.35 o 
 -13   4   5       11.78       13.91     12.49 o 
 -12   4   5       55.57       46.06     15.30 o 
 -11   4   5      183.80      171.67      8.76 o 
 -10   4   5       15.46       20.33      7.75 o 
  -9   4   5       59.20       59.39      6.88 o 
  -8   4   5      166.68      172.02     10.76 o 
  -7   4   5        0.28        0.58      5.61 o 
  -6   4   5      237.25      214.32     10.83 o 
  -5   4   5       29.12       24.12      5.50 o 
  -4   4   5      241.72      227.97     10.00 o 
  -3   4   5        3.93       15.24      4.76 o 
  -2   4   5        6.93        6.49      4.90 o 
  -1   4   5       31.38       32.26      6.01 o 
   0   4   5        1.65       -0.38      4.87 o 
   1   4   5       79.26      126.86      8.93 o 
   2   4   5       16.56       18.02      6.57 o 
   3   4   5      102.90      114.14      8.15 o 
   4   4   5      159.92      153.46     11.14 o 
   5   4   5      418.17      376.69     11.89 o 
   6   4   5      297.73      307.31     10.03 o 
   7   4   5       41.21       24.47     10.21 o 
   8   4   5        1.44       -7.22      6.99 o 
   9   4   5        0.54       -5.20      8.38 o 
  10   4   5        5.65        2.51      9.49 o 
  11   4   5        9.66        7.03     10.25 o 
 -13   5   5        0.02       -9.21     13.20 o 
 -12   5   5       26.43       -0.85     12.02 o 
 -11   5   5        1.41       -8.50      6.27 o 
 -10   5   5       31.14       30.89      6.92 o 
  -9   5   5       53.98       38.32      7.58 o 
  -8   5   5       18.70       10.17      5.83 o 
  -7   5   5       18.37       11.41      6.75 o 
  -6   5   5        2.67        0.24      6.85 o 
  -5   5   5        4.05        5.76      7.17 o 
  -4   5   5       32.39       27.04      8.43 o 
  -2   5   5       15.95       12.52      6.09 o 
  -1   5   5       44.54       85.79      8.70 o 
   0   5   5       10.57       19.51      6.39 o 
   1   5   5       18.16       20.68      6.59 o 
   2   5   5      107.40      113.83     14.47 o 
   3   5   5        7.93       -0.42      5.94 o 
   4   5   5       30.63       15.25      6.76 o 
   5   5   5        2.03       -1.76      9.41 o 
   6   5   5        9.58        3.63      5.69 o 
   7   5   5       42.34       50.57     11.05 o 
   8   5   5        8.81        8.78      9.26 o 
   9   5   5       11.32       19.34      9.68 o 
 -10   6   5        0.62       -7.98      7.47 o 
  -9   6   5        0.85       -5.99      9.36 o 
  -8   6   5        0.87        4.42      9.87 o 
  -7   6   5       12.69       19.38     13.77 o 
  -6   6   5       13.10        6.82      9.50 o 
  -5   6   5        4.76       -3.19      7.92 o 
  -4   6   5       48.29       40.84      9.70 o 
  -3   6   5      145.99      145.23     12.79 o 
  -2   6   5        7.60       22.66      8.78 o 
  -1   6   5       38.80       50.70     16.78 o 
   0   6   5        0.04       -5.33      6.79 o 
   1   6   5        1.10       12.23      9.85 o 
   2   6   5        0.67       -2.91      6.85 o 
   3   6   5        8.69        6.23     15.15 o 
   4   6   5        5.98       21.39     10.99 o 
   5   6   5        3.06       10.34      7.76 o 
   6   6   5        6.76        9.61      6.74 o 
 -18   0   6        0.37      -19.28     18.54 o 
 -17   0   6        0.88      -19.80     19.64 o 
 -16   0   6       30.47       33.91     20.57 o 
 -15   0   6      669.52      715.39     45.01 o 
 -14   0   6       30.36       38.54     18.03 o 
 -13   0   6      291.04      314.80     16.42 o 
 -12   0   6       49.13       60.81      6.11 o 
 -11   0   6        0.65       -4.46      3.98 o 
 -10   0   6        0.42        8.32      7.00 o 
  -9   0   6       63.14       42.94      4.94 o 
  -8   0   6       50.27       79.83      6.76 o 
  -7   0   6        5.24        2.50      3.17 o 
  -6   0   6      205.15      175.06      8.36 o 
  -5   0   6     6344.20     6157.62    187.20 o 
  -4   0   6       61.47      118.38      7.75 o 
  -3   0   6       70.01       59.36      5.98 o 
  -1   0   6      144.21      103.75      4.98 o 
   0   0   6     1022.08     1142.35     26.02 o 
   1   0   6      263.54      264.42      8.41 o 
   2   0   6      190.94      292.73      8.96 o 
   3   0   6      627.09      542.82     14.11 o 
   4   0   6      965.35      844.29     20.33 o 
   5   0   6      151.15      146.26      5.94 o 
   6   0   6      124.79      139.28     12.03 o 
   7   0   6       11.03        6.07      7.78 o 
   8   0   6      567.31      502.22     24.91 o 
   9   0   6       59.12       61.44     12.06 o 
  10   0   6        2.65       13.40      9.58 o 
  11   0   6       96.52      108.15     16.21 o 
  12   0   6       53.60       62.05     15.72 o 
  13   0   6       40.44       40.41     13.98 o 
  14   0   6        0.07      -11.63     12.63 o 
 -18   1   6        2.71      -16.28     14.17 o 
 -17   1   6        9.40       -5.58     13.09 o 
 -16   1   6        8.19      -15.67     12.39 o 
 -15   1   6       30.69       24.70     15.37 o 
 -14   1   6       46.02       54.07     10.06 o 
 -13   1   6      420.87      437.64     17.27 o 
 -12   1   6        2.30        1.19      3.58 o 
 -11   1   6      105.04      113.41      6.80 o 
 -10   1   6      121.15      116.65      4.72 o 
  -9   1   6       46.97       38.27      4.67 o 
  -8   1   6        0.10       -1.60      2.99 o 
  -7   1   6      313.98      316.16      8.83 o 
  -6   1   6      112.81      107.61      4.34 o 
  -5   1   6       61.45       87.04      8.60 o 
  -4   1   6      166.20      199.89     11.75 o 
  -1   1   6      366.83      364.84      8.29 o 
   0   1   6     2468.83     2725.46     46.81 o 
   1   1   6       47.83       58.58      4.32 o 
   2   1   6       77.92      115.81      3.92 o 
   3   1   6     4076.04     4242.06     65.28 o 
   4   1   6      367.45      296.84      6.88 o 
   5   1   6      548.46      453.32      9.25 o 
   6   1   6       53.88       64.18      7.38 o 
   7   1   6       84.91      114.23      8.49 o 
   8   1   6        0.04       -0.64      5.45 o 
   9   1   6        0.04       -2.64      6.32 o 
  10   1   6        1.95        1.70      6.99 o 
  11   1   6        2.27       -0.76      7.05 o 
  12   1   6        3.22       -1.32      7.57 o 
  13   1   6       17.35       14.45     10.06 o 
  14   1   6       11.52        5.05     10.84 o 
 -17   2   6        1.89       -5.37     11.51 o 
 -16   2   6        0.00       -1.03     12.06 o 
 -15   2   6       14.53        4.08      8.75 o 
 -14   2   6        0.99        1.77      8.17 o 
 -13   2   6       68.26       71.48     10.20 o 
 -12   2   6       58.30       61.83      5.87 o 
 -11   2   6       29.40       25.77      4.73 o 
 -10   2   6       48.11       53.71      4.82 o 
  -9   2   6      106.14       99.12      6.48 o 
  -8   2   6       32.41       34.28      4.21 o 
  -7   2   6        2.93        1.53      3.57 o 
  -6   2   6        4.02        2.21      3.03 o 
  -5   2   6     1384.32     1513.28     52.71 o 
  -4   2   6       92.88       99.74      5.51 o 
  -3   2   6      106.89      111.08      4.61 o 
  -2   2   6      311.41      529.46     13.51 o 
  -1   2   6      684.06      760.78     15.75 o 
   0   2   6      147.17      170.44      6.05 o 
   1   2   6     1231.64     1255.16     24.13 o 
   2   2   6        0.64       14.54      3.34 o 
   3   2   6      930.95      789.21     14.72 o 
   4   2   6       88.90       95.40      4.60 o 
   5   2   6      395.31      337.91      8.33 o 
   6   2   6       28.85       41.47      3.95 o 
   7   2   6       48.75       51.87      8.37 o 
   8   2   6        0.01        8.49      6.33 o 
   9   2   6       25.38       34.65      8.62 o 
  10   2   6        9.78       -0.71      7.24 o 
  11   2   6       13.12        7.59     12.25 o 
  12   2   6        7.76       10.30      8.86 o 
  13   2   6        9.98        8.27      9.67 o 
 -17   3   6        1.67      -12.42     15.41 o 
 -16   3   6        0.56      -16.79     11.19 o 
 -15   3   6        0.00        8.99     13.40 o 
 -14   3   6       11.92       32.40     26.18 o 
 -13   3   6       10.07        2.56     14.88 o 
 -12   3   6        3.76       -1.17      4.86 o 
 -11   3   6       29.73       40.03      5.91 o 
 -10   3   6       30.59       35.73      5.72 o 
  -9   3   6       71.21       72.59      6.40 o 
  -8   3   6       50.23       61.35      5.77 o 
  -7   3   6       20.95       17.53      4.60 o 
  -6   3   6        1.59       -1.22      3.82 o 
  -5   3   6      415.17      386.51     12.02 o 
  -4   3   6      365.05      334.77      9.00 o 
  -3   3   6        3.29        9.22      3.52 o 
  -2   3   6      492.44      560.11     13.82 o 
  -1   3   6      191.93      238.34      8.50 o 
   0   3   6      265.39      298.75      9.57 o 
   1   3   6       52.00      117.03      6.39 o 
   2   3   6      134.03      116.92      6.48 o 
   4   3   6      183.67      178.43      7.59 o 
   5   3   6       49.41       54.79      5.40 o 
   6   3   6        0.08        2.83      4.05 o 
   8   3   6        0.01       -3.83     11.22 o 
   9   3   6        2.99       -2.18     10.28 o 
  10   3   6       31.31       25.16      9.05 o 
  11   3   6        2.58       -0.95      8.23 o 
  12   3   6        6.68        6.52      9.24 o 
 -15   4   6        1.99        5.05     13.08 o 
 -14   4   6        0.23       15.17     16.18 o 
 -13   4   6       13.94       23.61     12.05 o 
 -12   4   6       22.14       17.14      8.52 o 
 -11   4   6        1.49       -7.08      6.63 o 
 -10   4   6       39.46       39.81      6.64 o 
  -9   4   6       42.03       43.62      6.25 o 
  -8   4   6        1.55       -2.30      4.99 o 
  -7   4   6       30.70       26.45      6.77 o 
  -6   4   6        2.21       -1.97      4.80 o 
  -5   4   6       20.93       14.57      6.68 o 
  -4   4   6        1.60        3.55      5.29 o 
  -3   4   6       28.68       22.72      5.38 o 
  -2   4   6       48.75       45.99      8.44 o 
  -1   4   6      111.20      118.61      7.61 o 
   0   4   6       31.22       27.04      6.07 o 
   1   4   6       59.29       66.15      7.58 o 
   2   4   6       13.45       30.68      6.15 o 
   3   4   6      127.21      154.45     10.89 o 
   4   4   6      283.50      245.99     10.15 o 
   5   4   6      104.32      109.05      9.67 o 
   6   4   6       48.77       74.79     13.71 o 
   7   4   6        0.05        1.60      7.49 o 
   8   4   6       54.22       48.76     10.08 o 
   9   4   6       15.84        9.90      9.08 o 
  10   4   6       18.26       18.58     11.06 o 
  11   4   6        0.07       -1.86      9.73 o 
 -13   5   6       38.80       36.92     13.71 o 
 -12   5   6        0.63        3.65     11.82 o 
 -11   5   6        5.86        8.91      6.60 o 
 -10   5   6        3.08        1.79      6.12 o 
  -9   5   6        1.60       -5.76      6.21 o 
  -8   5   6      117.71      152.52     17.08 o 
  -7   5   6       25.55       22.04      7.50 o 
  -6   5   6       56.29       52.69      8.62 o 
  -5   5   6       30.90       31.80      8.01 o 
  -4   5   6       15.25       12.53      8.05 o 
  -3   5   6       14.30       76.29     18.71 o 
  -2   5   6       78.70       94.31     17.41 o 
  -1   5   6       13.40       15.06      6.16 o 
   0   5   6       31.93       24.17      6.73 o 
   1   5   6       98.74       92.31      8.72 o 
   2   5   6        0.41       31.11      9.53 o 
   3   5   6      209.77      178.52      9.70 o 
   4   5   6        7.50       13.23      6.42 o 
   5   5   6        0.35        5.40      6.31 o 
   6   5   6        0.51       -7.19      5.50 o 
   7   5   6       45.53       47.70     24.13 o 
   8   5   6       10.68        5.59      9.62 o 
   9   5   6        0.02       -2.84      9.54 o 
 -10   6   6        0.06       -2.32      7.81 o 
  -9   6   6        7.14       -4.75      8.32 o 
  -8   6   6        1.64       -4.72      8.34 o 
  -7   6   6       10.87       15.17      8.66 o 
  -6   6   6        1.14      -12.43      8.29 o 
  -5   6   6       69.14       76.86     11.02 o 
  -4   6   6       10.89       -0.56      7.53 o 
  -3   6   6       32.20       39.99     10.22 o 
  -2   6   6        1.48        8.70      8.14 o 
  -1   6   6       51.19       53.42     10.55 o 
   0   6   6       13.82       15.14      8.70 o 
   1   6   6        1.56       10.74      7.27 o 
   2   6   6       24.70       18.73      7.79 o 
   3   6   6        1.57        1.76      7.12 o 
   4   6   6        3.22       -2.61      7.45 o 
   5   6   6       20.06        4.64      9.56 o 
   6   6   6        0.33        0.20     10.11 o 
 -18   1   7        0.59      -17.74     13.41 o 
 -17   1   7       35.89       26.85     16.54 o 
 -16   1   7       48.28       44.76     23.32 o 
 -15   1   7        8.01        7.00      9.30 o 
 -14   1   7       23.13       25.11      8.95 o 
 -13   1   7      155.76      162.11     12.14 o 
 -12   1   7       10.35       10.60      4.10 o 
 -11   1   7       27.54       28.72      4.33 o 
 -10   1   7      130.48      116.94      8.51 o 
  -9   1   7       31.19       42.25      5.02 o 
  -8   1   7     1209.60     1224.72     22.66 o 
  -7   1   7        4.28        7.73      2.73 o 
  -6   1   7      207.84      185.95     12.80 o 
  -5   1   7      535.27      530.60     12.73 o 
  -4   1   7      938.12      871.21     18.44 o 
  -3   1   7        0.43        6.34      2.03 o 
  -2   1   7     1650.22     1401.07     25.38 o 
  -1   1   7        2.74       14.92      2.46 o 
   0   1   7      532.08      603.47     11.12 o 
   1   1   7       38.90       46.28      3.26 o 
   2   1   7      294.88      356.47      7.83 o 
   3   1   7       35.43       59.72      3.61 o 
   4   1   7       35.03       46.50      3.53 o 
   5   1   7      131.11      116.31      4.51 o 
   6   1   7        2.28        3.25      5.06 o 
   7   1   7      141.59      118.07      8.83 o 
   8   1   7       24.64       20.72      7.34 o 
   9   1   7        0.48        1.40      6.21 o 
  10   1   7       69.28       73.14     10.82 o 
  11   1   7        1.43       -3.70      7.66 o 
  12   1   7        0.01      -11.60      7.93 o 
  13   1   7        0.60      -12.91      8.61 o 
 -18   2   7        7.07       16.26     22.21 o 
 -17   2   7        1.18      -17.30     11.53 o 
 -16   2   7        0.84      -14.18      9.45 o 
 -15   2   7        0.00       -3.18      8.93 o 
 -14   2   7       25.40       18.05      9.05 o 
 -13   2   7       15.89       -2.31     12.61 o 
 -12   2   7       30.13       24.39      5.53 o 
 -11   2   7       71.05       67.82      5.74 o 
 -10   2   7      163.96      144.37      6.34 o 
  -9   2   7       17.52       19.12      3.89 o 
  -8   2   7       45.15       50.96      5.04 o 
  -7   2   7        5.24        0.55      3.19 o 
  -6   2   7      327.03      320.79     13.90 o 
  -5   2   7       12.43       18.30      3.77 o 
  -4   2   7      407.29      371.32     12.76 o 
  -3   2   7        0.00        4.95      2.90 o 
  -2   2   7     1426.12     1306.88     24.76 o 
  -1   2   7      429.27      669.38     14.40 o 
   0   2   7       55.46       73.25      4.93 o 
   1   2   7      176.97      204.73      6.93 o 
   2   2   7     2905.28     2493.15     39.12 o 
   3   2   7       10.50       17.60      3.41 o 
   4   2   7       20.57       16.26      3.43 o 
   5   2   7       77.28       94.51      6.58 o 
   6   2   7        0.55        5.51      6.50 o 
   7   2   7       12.65        9.42      6.65 o 
   8   2   7       24.26       13.48      7.25 o 
   9   2   7       17.27        0.55      7.45 o 
  10   2   7       84.59       91.82     10.95 o 
  11   2   7       42.43       57.41     10.84 o 
  12   2   7        0.11       -1.18      8.20 o 
  13   2   7        0.80      -10.22      9.16 o 
 -17   3   7       10.03       13.15     14.57 o 
 -16   3   7        0.39      -12.27     12.26 o 
 -15   3   7        0.27       -3.50     12.53 o 
 -14   3   7       39.70       34.04     12.39 o 
 -13   3   7       12.50        5.31      9.75 o 
 -12   3   7        8.24        1.43      5.11 o 
 -11   3   7      102.19      104.61      7.26 o 
 -10   3   7      144.21      149.92      7.70 o 
  -9   3   7       16.92       13.46      4.77 o 
  -8   3   7       97.80       99.75      6.81 o 
  -7   3   7        5.96       -0.31      3.97 o 
  -6   3   7      202.52      216.95      9.11 o 
  -5   3   7       24.99       23.98      5.93 o 
  -4   3   7       30.65       33.30      4.48 o 
  -3   3   7      511.01      481.66     12.51 o 
  -2   3   7      252.70      234.33      8.37 o 
  -1   3   7      301.23      266.01      9.07 o 
   0   3   7      197.41      195.73      7.87 o 
   1   3   7       18.50       44.16      5.37 o 
   2   3   7        2.93        9.13      4.31 o 
   3   3   7       79.10      100.11      5.97 o 
   4   3   7       19.26       34.38      8.79 o 
   5   3   7      169.67      147.31      6.57 o 
   6   3   7      178.45      202.04     11.81 o 
   7   3   7       22.28       38.81      8.27 o 
   8   3   7      303.29      330.38     15.90 o 
   9   3   7       89.20       91.67     11.84 o 
  10   3   7       14.51       10.03      8.55 o 
  11   3   7       20.72       18.90     12.71 o 
  12   3   7        4.52      -12.46      9.29 o 
 -15   4   7        0.14        1.95     13.67 o 
 -14   4   7       10.31        2.63     11.92 o 
 -13   4   7       14.71        2.90     16.47 o 
 -12   4   7        8.78        9.86      8.34 o 
 -11   4   7       24.55       18.99      9.24 o 
 -10   4   7      160.41      159.39      9.00 o 
  -9   4   7       41.96       31.83      5.97 o 
  -8   4   7      107.49      128.82      8.75 o 
  -7   4   7      138.07      130.46     13.24 o 
  -6   4   7        2.65       12.12      5.49 o 
  -5   4   7       67.96       71.16      9.77 o 
  -4   4   7        9.86       27.59      7.90 o 
  -3   4   7       49.72       48.03      8.13 o 
  -2   4   7        6.19        9.34      4.84 o 
  -1   4   7       28.61       39.94      6.55 o 
   0   4   7      176.31      166.38      8.64 o 
   1   4   7       62.88       56.31      8.73 o 
   2   4   7        0.34       -4.02      4.98 o 
   3   4   7       26.84       30.87      6.26 o 
   4   4   7       77.48      116.53      9.03 o 
   5   4   7       77.25       76.46      6.92 o 
   6   4   7      206.68      176.77     12.58 o 
   7   4   7        0.61       -8.90      8.84 o 
   8   4   7        0.01        0.33      8.22 o 
   9   4   7        3.15      -12.98      8.65 o 
  10   4   7       17.91       -7.70     13.68 o 
 -13   5   7        3.04        2.90     12.94 o 
 -12   5   7        3.29        9.62      7.06 o 
 -11   5   7        1.34      -10.40      6.94 o 
 -10   5   7        3.22        2.51      6.63 o 
  -9   5   7       55.33       69.33      8.88 o 
  -8   5   7       19.31       15.55      7.76 o 
  -7   5   7        7.15        0.64      6.88 o 
  -6   5   7        2.93       -9.43      9.42 o 
  -5   5   7        9.96       14.27      7.11 o 
  -4   5   7       37.36       34.51      8.07 o 
  -3   5   7       39.65       56.58      8.27 o 
  -2   5   7        0.02       21.20      7.06 o 
  -1   5   7       16.95       36.84     15.11 o 
   0   5   7        2.51        0.68      5.94 o 
   1   5   7        2.42        5.88      6.20 o 
   2   5   7        3.48       -3.32      6.13 o 
   3   5   7        2.92       36.29     10.58 o 
   4   5   7        1.13        3.93      6.46 o 
   5   5   7        8.14        3.40      5.57 o 
   6   5   7       25.32       12.57      9.62 o 
   7   5   7        3.08       16.97      9.91 o 
   8   5   7       54.04       66.15     20.25 o 
 -10   6   7        0.03        3.22      9.47 o 
  -9   6   7        3.20       -5.86      8.41 o 
  -8   6   7        7.66      -10.24      8.62 o 
  -7   6   7        2.40        3.67     15.70 o 
  -6   6   7        0.00        6.09     11.47 o 
  -5   6   7        6.15        0.50      8.34 o 
  -4   6   7        0.39       -6.25      8.21 o 
  -3   6   7       17.87       21.71      8.64 o 
  -2   6   7        0.38       -6.31      8.11 o 
  -1   6   7       68.56       49.59      9.94 o 
   0   6   7       87.79      137.93     26.13 o 
   1   6   7        3.62       31.38      8.67 o 
   2   6   7       11.59       14.32      7.92 o 
   3   6   7       36.82       34.13      8.02 o 
   4   6   7        0.74       -7.30      7.64 o 
   5   6   7        0.43       -1.65      8.33 o 
 -18   0   8        8.03      -13.63     21.47 o 
 -17   0   8       35.23       45.81     23.40 o 
 -16   0   8       90.81       78.33     24.82 o 
 -15   0   8        1.14        4.37     16.87 o 
 -14   0   8       76.64       71.45     20.90 o 
 -13   0   8       52.67       63.40      8.12 o 
 -12   0   8      147.04      167.57     10.37 o 
 -11   0   8        1.20       -5.23      4.60 o 
 -10   0   8       89.94      124.64     10.40 o 
  -9   0   8      442.05      362.48     10.88 o 
  -8   0   8        1.96        1.51     10.19 o 
  -7   0   8      174.62      179.13      9.39 o 
  -6   0   8     5291.77     5117.22    115.09 o 
  -5   0   8     4236.30     3935.28    115.56 o 
  -4   0   8     3724.69     3745.74    110.07 o 
  -3   0   8      527.55      540.69     14.50 o 
  -2   0   8      413.05      447.63     12.69 o 
  -1   0   8     2215.48     2014.24     44.44 o 
   0   0   8     1001.31     1066.18     25.49 o 
   1   0   8      565.23      500.39     14.06 o 
   2   0   8      394.23      486.94     17.81 o 
   3   0   8      128.31      107.25      6.09 o 
   4   0   8      326.79      329.47     10.73 o 
   5   0   8      177.98      134.40     12.46 o 
   6   0   8      378.84      379.24     20.85 o 
   7   0   8        1.07       -0.77      8.20 o 
   8   0   8        0.62        4.82      9.10 o 
   9   0   8        0.02       -2.35      8.55 o 
  10   0   8      274.64      256.59     19.67 o 
  11   0   8       41.03       36.49     14.47 o 
  12   0   8        0.58       -1.48     12.76 o 
  13   0   8        0.15      -12.70     12.98 o 
 -18   1   8        5.24        0.42     13.60 o 
 -17   1   8       13.15       -2.93     13.33 o 
 -16   1   8       74.88       89.11     18.44 o 
 -15   1   8        0.09      -15.08     10.63 o 
 -14   1   8       33.14       33.86      9.01 o 
 -13   1   8      143.56      151.80      8.15 o 
 -12   1   8      205.34      205.03      7.61 o 
 -11   1   8        0.15        3.15      3.79 o 
 -10   1   8      215.60      211.74      7.04 o 
  -9   1   8      179.97      190.83      9.01 o 
  -8   1   8      255.66      250.59      7.23 o 
  -7   1   8        0.39       -0.34      3.57 o 
  -6   1   8        6.55        6.14     11.99 o 
  -5   1   8        0.34       -0.88      2.87 o 
  -4   1   8      558.71      484.93     12.29 o 
  -2   1   8      261.69      249.55      9.66 o 
  -1   1   8       60.90       58.89      4.05 o 
   0   1   8     2083.73     2390.41     36.95 o 
   1   1   8      316.58      320.46      7.52 o 
   2   1   8      878.08      807.79     14.65 o 
   3   1   8      264.86      235.03      6.47 o 
   4   1   8        5.94       16.83      3.08 o 
   5   1   8       95.36      164.53      5.64 o 
   6   1   8       80.49       94.12      9.22 o 
   7   1   8       67.28       66.62      8.87 o 
   8   1   8        0.47       -2.00      6.15 o 
   9   1   8       20.73       19.96      7.44 o 
  10   1   8        0.08        4.18      9.51 o 
  11   1   8       12.60        7.31      8.60 o 
  12   1   8       10.38        5.44      9.10 o 
 -18   2   8        6.21       -8.29     21.44 o 
 -17   2   8        1.33      -11.63     18.99 o 
 -16   2   8       10.10       -0.76     11.13 o 
 -15   2   8       12.58       11.26      9.81 o 
 -14   2   8       78.77       74.00     11.13 o 
 -13   2   8       31.50       28.34      7.21 o 
 -12   2   8        8.40        8.33      4.45 o 
 -11   2   8       10.22        4.11      4.36 o 
 -10   2   8       49.32       47.07      5.05 o 
  -9   2   8        1.10       -1.54      3.69 o 
  -8   2   8      172.37      168.70     11.86 o 
  -7   2   8       69.41       73.50      6.10 o 
  -6   2   8        5.97       15.72     12.50 o 
  -5   2   8      154.29      203.66     22.81 o 
  -4   2   8       23.40       14.45      3.21 o 
  -2   2   8       36.04       34.50      5.27 o 
  -1   2   8       54.93       96.08      6.99 o 
   0   2   8      698.51      870.92     19.16 o 
   1   2   8        8.95       45.09      4.48 o 
   2   2   8      762.41      684.42     13.61 o 
   3   2   8      245.05      226.95      6.99 o 
   4   2   8       41.52       86.78      5.13 o 
   5   2   8      232.82      342.56      8.89 o 
   6   2   8       92.12      124.24     12.40 o 
   7   2   8       60.25       65.97      9.29 o 
   8   2   8      148.79      171.45     11.51 o 
   9   2   8        5.50       14.43      8.10 o 
  10   2   8       25.01       27.72     12.50 o 
  11   2   8        6.43        0.48      9.43 o 
  12   2   8       29.79       19.74     10.10 o 
 -17   3   8        3.56      -11.92     12.66 o 
 -16   3   8        2.06       -8.34     15.06 o 
 -15   3   8        6.81      -10.70     11.98 o 
 -14   3   8        0.00      -15.47     10.31 o 
 -13   3   8       24.94       17.48      5.75 o 
 -12   3   8        0.79       -7.30      4.86 o 
 -11   3   8        7.51       20.60      5.49 o 
 -10   3   8      222.54      214.63      8.96 o 
  -9   3   8        9.15        8.78      5.08 o 
  -8   3   8        7.53       -1.04      4.35 o 
  -7   3   8        9.29        3.58      4.95 o 
  -6   3   8      108.16      123.52     11.93 o 
  -5   3   8       12.13       11.41      4.72 o 
  -4   3   8       91.37      108.11      7.52 o 
  -3   3   8      473.25      350.99     10.40 o 
  -2   3   8        0.23       28.93      4.74 o 
  -1   3   8       71.36       77.69      6.27 o 
   0   3   8        1.81       -2.23      3.64 o 
   1   3   8      183.28      169.87      7.62 o 
   2   3   8        0.31       -4.25      3.82 o 
   3   3   8       66.35       82.28      5.64 o 
   4   3   8       33.70      114.52      7.77 o 
   5   3   8      133.85      118.93      7.81 o 
   6   3   8        1.86        2.05      6.75 o 
   7   3   8        9.58        6.65      7.73 o 
   8   3   8       68.91       65.16     10.76 o 
   9   3   8        1.53        0.83      7.73 o 
  10   3   8        0.13        6.65      8.74 o 
  11   3   8        1.47        6.27      8.92 o 
 -15   4   8        0.99       14.24     20.94 o 
 -14   4   8       13.90       24.43     13.77 o 
 -13   4   8        2.31      -14.25     13.21 o 
 -12   4   8       43.55       31.45      6.84 o 
 -11   4   8       10.01        1.32      7.88 o 
 -10   4   8       30.03       27.00      7.13 o 
  -9   4   8        2.50       -4.12      5.15 o 
  -8   4   8       12.65        4.94      5.46 o 
  -7   4   8        4.56        7.40      5.42 o 
  -6   4   8        6.28        9.29      9.07 o 
  -5   4   8        7.16       18.83      8.07 o 
  -4   4   8       42.25       41.03      7.28 o 
  -3   4   8      121.17      130.41     12.19 o 
  -2   4   8       51.14       51.99      6.49 o 
  -1   4   8        3.02       14.03      5.44 o 
   0   4   8       92.44      106.89     10.45 o 
   1   4   8       20.53       12.74      5.67 o 
   2   4   8       24.28       46.44      6.74 o 
   3   4   8        9.82       17.75      5.62 o 
   4   4   8        1.03       26.15      9.24 o 
   5   4   8        5.38        1.04      5.84 o 
   6   4   8       18.81       14.49      8.60 o 
   7   4   8        0.72      -11.60      8.16 o 
   8   4   8       63.71       62.93     10.89 o 
   9   4   8        4.01        2.54      9.76 o 
 -13   5   8        1.56      -13.71     20.09 o 
 -12   5   8       17.42       11.44      7.25 o 
 -11   5   8       13.17        9.25      6.57 o 
 -10   5   8       18.68       14.76     11.11 o 
  -9   5   8       24.72       16.64      7.87 o 
  -8   5   8       17.42       13.25      7.28 o 
  -7   5   8        2.98       -9.98      6.65 o 
  -6   5   8        1.03       -1.85      7.24 o 
  -5   5   8        7.29        5.27      6.72 o 
  -4   5   8       15.78       12.82      7.52 o 
  -3   5   8        5.18        5.33      7.42 o 
  -2   5   8      133.48      151.96     11.43 o 
  -1   5   8        3.21        4.70      7.19 o 
   0   5   8        2.76       -6.55      6.61 o 
   1   5   8       49.29       52.43      7.60 o 
   2   5   8       21.50       14.92      6.48 o 
   3   5   8        0.03       -0.91      6.11 o 
   4   5   8        0.04       -3.41      6.49 o 
   5   5   8        8.82        7.99      7.22 o 
   6   5   8        7.94        1.97      9.11 o 
   7   5   8       14.31       12.75     10.62 o 
  -9   6   8       19.82        9.77      9.00 o 
  -8   6   8        7.94        6.87      8.48 o 
  -7   6   8       27.55       21.25     19.88 o 
  -6   6   8        8.13        6.39      8.50 o 
  -5   6   8        7.21       -1.46      7.91 o 
  -4   6   8        9.04       -5.66     19.11 o 
  -3   6   8        2.14        5.38     10.65 o 
  -2   6   8       34.94       50.40     10.98 o 
  -1   6   8       73.34       73.15     16.49 o 
   0   6   8       29.85       38.86     11.38 o 
   1   6   8        0.43       21.67      8.62 o 
   2   6   8        7.75        0.70      7.89 o 
   3   6   8        0.92        3.63      7.57 o 
   4   6   8        1.84        3.66      8.11 o 
 -18   1   9        1.66      -20.99     13.99 o 
 -17   1   9       15.45       -5.51     13.89 o 
 -16   1   9        1.52      -15.15     14.96 o 
 -15   1   9        0.81      -12.92     11.29 o 
 -14   1   9        9.88        2.16     11.68 o 
 -13   1   9      457.94      481.13     11.85 o 
 -12   1   9       53.96       69.02      5.82 o 
 -11   1   9        6.48        1.05      3.69 o 
 -10   1   9       37.30       42.02      4.81 o 
  -9   1   9        2.24       -0.75      4.37 o 
  -8   1   9      162.69      167.86      7.01 o 
  -7   1   9      366.76      442.18     17.23 o 
  -6   1   9      171.86      162.20     11.09 o 
  -5   1   9      101.81      226.01     12.80 o 
  -4   1   9      248.20      295.26      7.75 o 
  -3   1   9     1748.85     2484.93     43.75 o 
  -2   1   9      523.33      549.78     12.29 o 
  -1   1   9       99.77      167.36      5.37 o 
   0   1   9      112.49      118.35      4.65 o 
   1   1   9       55.55       76.27      4.45 o 
   2   1   9      135.95      168.79      5.61 o 
   3   1   9       56.64      122.93      5.05 o 
   4   1   9      204.05      190.34      6.23 o 
   5   1   9      128.61      108.85      9.05 o 
   6   1   9       64.93       79.76      9.70 o 
   7   1   9       78.77       93.22     24.50 o 
   8   1   9        6.66       15.14      7.32 o 
   9   1   9       35.51       33.46      8.68 o 
  10   1   9        0.08       -0.75      7.99 o 
  11   1   9        4.13        2.89     13.61 o 
  12   1   9        3.95       -1.69     11.54 o 
 -18   2   9        8.39       -2.89     23.46 o 
 -17   2   9        0.76      -23.35     19.20 o 
 -16   2   9        0.22      -14.27     24.07 o 
 -15   2   9      167.28      178.03     14.08 o 
 -14   2   9        2.11       -8.72      7.73 o 
 -13   2   9        2.36       -5.32      4.32 o 
 -12   2   9        0.92       -3.53      4.44 o 
 -11   2   9     1170.65     1097.03     21.60 o 
 -10   2   9      110.18      118.22      8.68 o 
  -9   2   9      416.38      392.42     15.34 o 
  -8   2   9      105.85       97.26     11.66 o 
  -7   2   9      453.84      529.21     22.42 o 
  -6   2   9        2.90        3.80      3.90 o 
  -5   2   9       52.26       46.18      5.90 o 
  -4   2   9        2.52       -1.49      2.74 o 
  -1   2   9      114.24      119.93      7.47 o 
   0   2   9      261.50      296.61      8.83 o 
   1   2   9       22.54       70.37      8.16 o 
   2   2   9       89.02       94.11      5.30 o 
   3   2   9      610.46      527.43     11.70 o 
   4   2   9       39.36       49.85      4.94 o 
   5   2   9      396.06      551.29     19.46 o 
   6   2   9      116.92      137.64     11.22 o 
   7   2   9        3.03        8.08      7.26 o 
   8   2   9        3.15        3.52      7.33 o 
   9   2   9        0.48      -10.46      7.70 o 
  10   2   9        6.88        6.49      8.91 o 
  11   2   9       20.65       18.16      9.11 o 
 -17   3   9        2.89       -7.30     13.78 o 
 -16   3   9        4.32        5.47     18.27 o 
 -15   3   9        0.00      -12.81     11.76 o 
 -14   3   9        0.06       -0.35     14.64 o 
 -13   3   9        2.75        2.53      5.60 o 
 -12   3   9       87.14       91.43      7.81 o 
 -11   3   9      136.40      136.49      7.75 o 
 -10   3   9       18.51       20.47      5.42 o 
  -9   3   9        4.05        3.12      5.56 o 
  -8   3   9      103.85      117.43      8.12 o 
  -7   3   9      202.85      202.41      9.25 o 
  -6   3   9       40.17       42.63      6.51 o 
  -5   3   9        1.52        4.08      4.96 o 
  -4   3   9       12.70        8.68      5.05 o 
  -3   3   9      500.05      431.09     11.95 o 
  -2   3   9       23.38       34.96     11.97 o 
  -1   3   9       75.22      123.58      7.27 o 
   0   3   9        0.07       -5.92      3.95 o 
   1   3   9      221.76      182.40      7.97 o 
   2   3   9        2.22        1.29      3.74 o 
   3   3   9       33.17       44.98      5.18 o 
   4   3   9      171.18      139.90      7.63 o 
   5   3   9     1028.15      842.19     26.63 o 
   6   3   9        2.08       -0.62      7.39 o 
   7   3   9       54.08       56.86     10.27 o 
   8   3   9       33.21       30.01     13.23 o 
   9   3   9        4.01       11.87      9.08 o 
  10   3   9        0.59       -7.25      8.79 o 
 -15   4   9        0.35      -10.20     12.61 o 
 -14   4   9        0.00      -12.90     31.29 o 
 -13   4   9       54.80       68.54      8.42 o 
 -12   4   9        0.29       -3.47      7.31 o 
 -11   4   9       43.46       41.06      7.00 o 
 -10   4   9      219.13      197.60     10.65 o 
  -9   4   9        0.19       -7.38      5.82 o 
  -8   4   9        4.44       -5.73      5.47 o 
  -7   4   9      107.09      108.51      8.58 o 
  -6   4   9       26.54       32.17      9.57 o 
  -5   4   9        0.07        2.99      5.85 o 
  -4   4   9        0.21       13.01      7.57 o 
  -3   4   9      196.27      222.65     11.47 o 
  -2   4   9        1.23        1.96     10.98 o 
  -1   4   9        5.81       -2.28      4.76 o 
   0   4   9       16.11       14.36      5.46 o 
   1   4   9        0.31       12.12      6.29 o 
   3   4   9       29.75       27.13      5.51 o 
   4   4   9       34.58       37.58      7.16 o 
   5   4   9       40.87       47.87     17.39 o 
   6   4   9       21.83       20.29      9.34 o 
   7   4   9        3.24       -1.20      9.45 o 
   8   4   9        3.34      -12.38     13.53 o 
   9   4   9        1.31       -9.16     12.50 o 
 -13   5   9        2.02       -0.66      7.61 o 
 -12   5   9        0.17       -9.96     14.32 o 
 -11   5   9        7.03        0.21      7.72 o 
 -10   5   9       24.30       26.98      8.94 o 
  -9   5   9        9.27       -2.14     11.62 o 
  -8   5   9       31.72       16.47      8.33 o 
  -7   5   9        0.52        0.21     12.00 o 
  -6   5   9        4.32        0.96     11.91 o 
  -5   5   9       70.45       84.67     14.45 o 
  -4   5   9        2.94        2.33      6.47 o 
  -3   5   9        4.78       35.55     10.61 o 
  -2   5   9        0.94       -2.35      6.29 o 
  -1   5   9       34.28       53.53      9.28 o 
   0   5   9       16.56       18.74      7.77 o 
   1   5   9       42.94       86.37     11.36 o 
   2   5   9       50.98       55.83      8.03 o 
   3   5   9        0.13       -9.04      6.02 o 
   4   5   9        1.05       -8.84      5.89 o 
   5   5   9       28.25       25.71     24.24 o 
   6   5   9        7.71       -0.61     15.27 o 
  -9   6   9        0.40        1.57      9.12 o 
  -8   6   9        0.08       -9.91      8.12 o 
  -7   6   9        5.11        0.43      9.24 o 
  -6   6   9        3.53      -10.26      7.53 o 
  -5   6   9        0.09        5.92      8.06 o 
  -4   6   9       10.95        5.65      8.22 o 
  -3   6   9        2.36       -1.27      7.29 o 
  -2   6   9        3.57       -8.99     12.15 o 
  -1   6   9       44.15       68.02     10.87 o 
   0   6   9        2.55        0.80      8.29 o 
   1   6   9        8.42       17.87      9.09 o 
   2   6   9        0.04        8.59     12.15 o 
   3   6   9        6.86       22.04      9.55 o 
 -18   0  10       19.90       -0.51     21.05 o 
 -17   0  10       12.51      -10.93     20.67 o 
 -16   0  10       41.90       35.20     20.51 o 
 -15   0  10      447.04      420.47     36.09 o 
 -14   0  10       35.58       33.14     10.30 o 
 -13   0  10       50.19       85.62     16.30 o 
 -12   0  10       13.72       22.63      6.96 o 
 -11   0  10       32.41       29.80      7.02 o 
 -10   0  10       36.81       40.25      7.22 o 
  -9   0  10       59.37       51.88      7.97 o 
  -8   0  10       96.69      104.87     15.62 o 
  -7   0  10      121.85      108.17     10.23 o 
  -6   0  10      105.95      144.52     10.52 o 
  -5   0  10     2243.38     2264.85     70.52 o 
  -4   0  10      228.60      439.66     13.18 o 
  -3   0  10      350.85      290.02     10.11 o 
  -2   0  10      852.96      849.90     21.72 o 
  -1   0  10        4.42        8.92      3.71 o 
   0   0  10       96.21      125.24      6.93 o 
   1   0  10        2.52       -2.21      3.53 o 
   2   0  10      851.65      838.54     22.07 o 
   3   0  10      101.41      113.85      7.05 o 
   4   0  10      151.37      170.17     16.63 o 
   5   0  10      246.30      236.60     16.71 o 
   6   0  10       16.51       24.07     10.57 o 
   7   0  10        2.88       18.51     10.96 o 
   8   0  10      112.16      143.15     19.14 o 
   9   0  10       50.69       53.95     15.01 o 
  10   0  10       28.71        5.46     12.41 o 
  11   0  10       40.82       47.67     15.88 o 
 -18   1  10        1.97      -21.67     14.45 o 
 -17   1  10        1.09      -19.14     12.76 o 
 -16   1  10        0.22      -18.54     12.81 o 
 -15   1  10       39.16       27.93     13.75 o 
 -14   1  10       61.55       70.56     10.17 o 
 -13   1  10      698.35      726.24     20.02 o 
 -12   1  10       33.27       39.43      5.32 o 
 -11   1  10      121.14      129.58      6.50 o 
 -10   1  10       16.39       13.33      5.08 o 
  -9   1  10      224.66      224.19      8.49 o 
  -8   1  10      171.78      164.24      8.80 o 
  -7   1  10      795.82      796.37     18.91 o 
  -6   1  10       30.39       39.90      7.43 o 
  -5   1  10      253.82      256.65      7.28 o 
  -4   1  10       32.70      104.90     11.25 o 
  -3   1  10       97.56      100.95      4.83 o 
  -1   1  10       91.10       98.84      4.42 o 
   0   1  10      168.48      171.19      5.70 o 
   1   1  10        5.46       17.42      3.44 o 
   3   1  10      570.19      557.27     11.86 o 
   4   1  10       96.41      101.44      5.25 o 
   5   1  10        0.01        6.62      5.97 o 
   6   1  10        6.03        9.16      6.41 o 
   7   1  10       17.59       21.51      7.48 o 
   8   1  10       29.99       32.47      8.97 o 
   9   1  10       24.55       21.28      8.98 o 
  10   1  10        2.65       -9.77     11.02 o 
  11   1  10       20.34        9.34     15.99 o 
 -18   2  10        8.89       -1.86     22.76 o 
 -17   2  10       11.35      -11.93     14.32 o 
 -16   2  10        1.06       -2.20     13.97 o 
 -15   2  10        2.05       -7.39      9.62 o 
 -14   2  10        1.03        2.46      5.04 o 
 -13   2  10       24.64       28.16      5.17 o 
 -12   2  10        4.90        2.82      4.61 o 
 -11   2  10      576.69      562.93     13.40 o 
 -10   2  10      175.45      171.71      8.84 o 
  -9   2  10       52.47       49.26      6.27 o 
  -8   2  10      103.24       93.82      7.69 o 
  -7   2  10        1.99        3.11      4.22 o 
  -6   2  10        1.40        3.27      4.21 o 
  -5   2  10      204.88      262.49     14.39 o 
  -4   2  10       87.46       85.99      5.80 o 
  -3   2  10       79.70       63.16      5.01 o 
  -1   2  10      224.93      219.11      7.69 o 
   0   2  10       29.93       40.70      4.27 o 
   1   2  10      652.46      599.58     13.08 o 
   2   2  10       68.11       64.03      5.20 o 
   3   2  10      322.15      254.26      7.91 o 
   4   2  10        7.84       16.33      4.45 o 
   6   2  10       26.27       39.02      9.74 o 
   7   2  10      355.87      258.62     14.25 o 
   8   2  10       76.17       76.36     11.22 o 
   9   2  10      106.13       92.92     12.07 o 
  10   2  10        2.02        3.29      9.24 o 
 -17   3  10        2.55      -20.22     13.48 o 
 -16   3  10        0.11        2.97     26.13 o 
 -15   3  10        0.84       -1.40     11.14 o 
 -14   3  10        0.57        2.73      7.07 o 
 -13   3  10        9.43        5.49      5.55 o 
 -12   3  10       19.31       10.24      5.75 o 
 -11   3  10       30.84       36.29     10.19 o 
 -10   3  10        5.68       -2.14      9.24 o 
  -9   3  10      206.92      193.60      9.85 o 
  -8   3  10       94.02       98.68      8.66 o 
  -7   3  10       29.70       39.43      6.26 o 
  -6   3  10      179.87      157.56     14.74 o 
  -5   3  10      230.46      246.71     11.03 o 
  -4   3  10        2.98       13.39      5.72 o 
  -3   3  10       26.61       45.69      6.72 o 
  -2   3  10        0.10       -4.71      4.22 o 
  -1   3  10       19.35       60.48      6.44 o 
   0   3  10        5.52        5.06      4.40 o 
   1   3  10        9.18        9.49      4.61 o 
   2   3  10       27.05       83.64      8.64 o 
   3   3  10       25.68       21.94      4.72 o 
   4   3  10       37.07       46.40      5.72 o 
   5   3  10       10.79       13.52      7.50 o 
   6   3  10       35.39       47.43     19.54 o 
   7   3  10        8.19       11.84     10.61 o 
   8   3  10       13.81       17.55      9.47 o 
   9   3  10        0.06       -4.44      9.11 o 
 -15   4  10       23.40       40.48     15.31 o 
 -14   4  10       35.68       30.30     10.91 o 
 -13   4  10       29.90       35.48      7.37 o 
 -12   4  10       26.09       34.10      7.78 o 
 -11   4  10        0.07      -10.83      7.32 o 
 -10   4  10      146.68      159.98     10.67 o 
  -9   4  10        0.92       -8.58      5.72 o 
  -8   4  10       67.00       80.31      8.86 o 
  -7   4  10       21.11        9.89      9.85 o 
  -6   4  10      191.40      238.92     18.60 o 
  -5   4  10        2.31       14.65      6.50 o 
  -4   4  10      139.97      164.07     14.43 o 
  -3   4  10       75.99       87.11      9.37 o 
  -2   4  10      125.94      115.65     13.96 o 
  -1   4  10       52.89       56.56      8.70 o 
   0   4  10       16.46       10.30      5.45 o 
   1   4  10      132.41      137.18     10.51 o 
   2   4  10       27.35       45.49     10.90 o 
   3   4  10        6.76        5.55      5.21 o 
   4   4  10       33.56       33.61      6.00 o 
   5   4  10       11.97        4.00      8.69 o 
   6   4  10       13.20        4.40     14.91 o 
   7   4  10       25.48       35.19     15.62 o 
   8   4  10        1.01        9.07     10.53 o 
 -13   5  10        0.40       -8.81     14.38 o 
 -12   5  10       12.51        0.13      7.93 o 
 -11   5  10       10.07       15.06     11.44 o 
 -10   5  10       35.07       23.13      8.54 o 
  -9   5  10        5.98       -3.71      7.41 o 
  -8   5  10        0.01       -6.76      6.99 o 
  -7   5  10        5.71        9.47      7.70 o 
  -6   5  10       79.08       75.73     10.18 o 
  -5   5  10       40.17       28.81      7.91 o 
  -4   5  10       18.92       17.13      8.05 o 
  -3   5  10      198.35      168.71     11.20 o 
  -2   5  10       14.76       26.40      8.29 o 
  -1   5  10      198.66      171.82     10.62 o 
   0   5  10       27.73       27.91      8.03 o 
   1   5  10       13.63       16.50      7.37 o 
   2   5  10        1.33       41.28     10.28 o 
   3   5  10       11.48        1.18      5.77 o 
   4   5  10        0.22        2.74     10.09 o 
   5   5  10        0.14      -12.44      9.58 o 
  -8   6  10        8.00       -6.45      9.04 o 
  -7   6  10        4.67       13.63      9.28 o 
  -6   6  10        4.51       -3.10      8.20 o 
  -5   6  10       57.22       50.10     10.04 o 
  -4   6  10        2.66       -2.61      7.96 o 
  -3   6  10        3.84       11.59      9.38 o 
  -2   6  10        7.53        7.10     14.22 o 
  -1   6  10        3.93        7.61      8.60 o 
   0   6  10        1.34        8.89      8.47 o 
   1   6  10        4.65        4.65      9.08 o 
 -18   1  11        1.25      -11.29     14.11 o 
 -17   1  11       17.63       -2.98     14.38 o 
 -16   1  11       41.34       54.04     22.73 o 
 -15   1  11        5.12       -4.95     13.02 o 
 -14   1  11       67.25       80.04      7.47 o 
 -13   1  11       75.46       80.10      7.31 o 
 -12   1  11       93.33      100.43      7.41 o 
 -11   1  11      131.14      115.36      7.58 o 
 -10   1  11       40.82       46.12      7.77 o 
  -9   1  11       21.14       17.70      4.98 o 
  -8   1  11       51.82       58.87     17.91 o 
  -7   1  11       58.92       59.79      6.69 o 
  -6   1  11        7.69        5.50      6.11 o 
  -5   1  11       87.15      171.68      8.17 o 
  -4   1  11       22.47       32.44      4.01 o 
  -3   1  11       72.12      107.99      5.26 o 
  -2   1  11      190.40      191.25      6.17 o 
  -1   1  11       87.84       91.44      5.39 o 
   0   1  11      424.68      453.51     10.31 o 
   1   1  11       25.96       40.28      4.33 o 
   2   1  11        0.78        5.62      3.41 o 
   4   1  11        9.33        3.15      5.96 o 
   5   1  11       31.20       34.31      9.11 o 
   6   1  11        0.14       18.06     10.91 o 
   7   1  11       13.79        5.65      7.24 o 
   8   1  11       24.01       23.01      8.66 o 
   9   1  11       27.97       19.41      9.24 o 
  10   1  11        9.68        0.58     15.70 o 
 -18   2  11        5.37      -32.04     21.73 o 
 -17   2  11       17.13        4.33     15.67 o 
 -16   2  11        2.72        3.85     14.13 o 
 -15   2  11        1.31       -2.33     13.84 o 
 -14   2  11        1.00       -2.87      5.08 o 
 -13   2  11        2.50        4.97      4.88 o 
 -12   2  11        2.69       -7.14      4.96 o 
 -11   2  11       34.62       42.30      6.55 o 
 -10   2  11      577.92      523.23     15.64 o 
  -9   2  11      380.28      353.11     12.49 o 
  -8   2  11      154.73      136.88      7.77 o 
  -7   2  11        5.81       13.42      4.98 o 
  -6   2  11       30.24       39.04      6.41 o 
  -5   2  11       43.73       63.98      9.52 o 
  -4   2  11       26.38       15.27      5.66 o 
  -3   2  11      162.04      183.16      7.20 o 
  -2   2  11       87.44       99.51      6.51 o 
   0   2  11      131.57      155.62      6.28 o 
   1   2  11      251.58      215.61      7.21 o 
   2   2  11       32.62       38.29      4.76 o 
   4   2  11      285.17      245.32     13.25 o 
   5   2  11       48.20       46.56     10.82 o 
   6   2  11      103.68      120.99     14.46 o 
   7   2  11        9.23       13.17      8.11 o 
   8   2  11       85.20      122.20     13.76 o 
   9   2  11       25.89       28.35      9.92 o 
  10   2  11       10.59        7.42     10.12 o 
 -16   3  11       17.09       11.51     13.53 o 
 -15   3  11        2.53        7.85     12.47 o 
 -14   3  11       17.32       14.91      7.15 o 
 -13   3  11       20.82       22.08      6.20 o 
 -12   3  11       79.40       91.48      8.76 o 
 -11   3  11       76.67       84.43      8.63 o 
 -10   3  11       19.63        7.65      6.09 o 
  -9   3  11       10.22       22.77      6.90 o 
  -8   3  11     1962.20     1726.96     36.94 o 
  -7   3  11      173.31      173.46     10.88 o 
  -6   3  11      340.40      291.78     12.47 o 
  -5   3  11        1.08        5.73      6.02 o 
  -4   3  11      204.09      169.84     17.40 o 
  -3   3  11       12.72       29.97      7.81 o 
  -2   3  11       36.73       29.52     10.14 o 
  -1   3  11        5.76        5.38      4.89 o 
   0   3  11      122.23      128.02      7.93 o 
   1   3  11        0.23       10.97      4.41 o 
   2   3  11       14.49       19.41      4.97 o 
   3   3  11      152.30      191.21      7.77 o 
   4   3  11       70.71       63.47      9.95 o 
   5   3  11       46.40       36.44      9.29 o 
   6   3  11       42.83       41.16     10.12 o 
   7   3  11        1.71        4.45     18.32 o 
   8   3  11      276.62      238.00     24.14 o 
   9   3  11        1.95       -1.22     10.19 o 
 -15   4  11       16.27       13.97     14.79 o 
 -14   4  11        8.15        5.09      8.07 o 
 -13   4  11       26.53       24.79      9.08 o 
 -12   4  11       10.14        1.70      7.10 o 
 -11   4  11        5.41        8.78      7.46 o 
 -10   4  11        6.42       -0.65      6.70 o 
  -9   4  11       13.39        8.68      6.80 o 
  -8   4  11      165.42      145.87      9.89 o 
  -7   4  11      210.88      189.41     19.23 o 
  -6   4  11      209.55      234.23     12.20 o 
  -5   4  11      123.49      125.69     10.49 o 
  -4   4  11      353.32      340.90     14.80 o 
  -3   4  11       55.80       72.16      8.92 o 
  -2   4  11      265.92      243.99     12.60 o 
  -1   4  11      145.02      145.49     10.34 o 
   0   4  11       51.19       69.58      8.34 o 
   1   4  11       75.63       79.40     13.00 o 
   2   4  11       91.45       88.92      7.66 o 
   3   4  11       17.21       10.95      5.59 o 
   4   4  11       11.63        7.20     15.62 o 
   5   4  11        3.00       -7.47      9.36 o 
   6   4  11        3.48       12.84     12.07 o 
   7   4  11        0.98        6.42     11.17 o 
 -12   5  11        1.46      -10.29      8.15 o 
 -11   5  11        1.05       -5.66      8.04 o 
 -10   5  11        9.59        8.74      8.45 o 
  -9   5  11        0.78      -10.36      6.91 o 
  -8   5  11        5.01        5.80      7.68 o 
  -7   5  11       28.70       23.31      8.21 o 
  -6   5  11       23.96       24.34      7.97 o 
  -5   5  11        8.45        7.53      7.56 o 
  -4   5  11        7.82        4.64      9.92 o 
  -3   5  11       31.13       11.32      7.42 o 
  -2   5  11       22.23       26.51     11.28 o 
  -1   5  11       24.57       32.45      9.59 o 
   0   5  11       27.98       45.65      8.57 o 
   1   5  11        1.20        8.98      7.53 o 
   2   5  11       45.04       37.11      8.92 o 
   3   5  11        7.73       13.38      7.57 o 
   4   5  11        2.53       -0.12     10.77 o 
  -7   6  11        3.04       -6.21      8.73 o 
  -6   6  11        0.04        0.03     10.70 o 
  -5   6  11        0.24       -4.56      8.34 o 
  -4   6  11       23.03       10.79     16.57 o 
  -3   6  11        0.03       -3.94      8.25 o 
  -2   6  11       38.31       39.05      9.36 o 
  -1   6  11        0.94       -9.38      8.15 o 
 -18   0  12      152.68      166.80     31.87 o 
 -17   0  12       36.63       15.30     20.70 o 
 -16   0  12      139.59      188.71     31.55 o 
 -15   0  12        3.16       16.12      7.85 o 
 -14   0  12      652.67      716.70     25.08 o 
 -13   0  12       20.13        9.55      7.47 o 
 -12   0  12      111.47      141.37     11.36 o 
 -11   0  12       36.94       42.19      8.73 o 
 -10   0  12       30.07       39.61      8.50 o 
  -9   0  12        7.96       -1.00      6.59 o 
  -8   0  12      152.91      163.46     12.42 o 
  -7   0  12       33.21       31.38      7.84 o 
  -6   0  12      102.85      114.35      7.05 o 
  -5   0  12      374.78      330.47     11.74 o 
  -4   0  12       83.05      157.77      8.04 o 
  -3   0  12       28.38       19.93      5.18 o 
  -2   0  12      603.39      675.49     19.11 o 
  -1   0  12      216.69      157.05      8.30 o 
   0   0  12       90.91       88.20      6.73 o 
   1   0  12      157.19      139.99      8.31 o 
   2   0  12      946.03      866.99     23.67 o 
   3   0  12       36.27       45.41      9.18 o 
   4   0  12       85.71       87.72     13.99 o 
   5   0  12      159.37      119.00     13.42 o 
   6   0  12       14.20       13.66     10.57 o 
   7   0  12       16.37        2.41     10.77 o 
   8   0  12        2.16       -5.62     10.12 o 
   9   0  12        2.35       -4.69     11.96 o 
  10   0  12       52.00       39.19     16.88 o 
 -18   1  12       11.51      -11.67     15.14 o 
 -17   1  12        0.04      -21.45     14.30 o 
 -16   1  12       20.91       21.79     14.45 o 
 -15   1  12       13.84        7.57      5.52 o 
 -14   1  12        2.63       -3.72      4.98 o 
 -13   1  12        4.33       10.58      5.61 o 
 -12   1  12      390.75      366.70     12.03 o 
 -11   1  12      299.12      277.27     10.44 o 
 -10   1  12        5.57        4.32      5.95 o 
  -9   1  12       46.98       45.25      6.33 o 
  -8   1  12       22.55       24.48      7.91 o 
  -7   1  12      435.86      400.82     14.04 o 
  -6   1  12      165.91      136.55      8.34 o 
  -5   1  12        0.01        4.97      4.06 o 
  -4   1  12       67.05       71.66      5.63 o 
  -3   1  12      353.53      314.02      8.20 o 
  -2   1  12      407.41      371.87      9.28 o 
  -1   1  12       32.55       41.24      4.35 o 
   0   1  12       61.79       84.86      5.48 o 
   2   1  12       70.13       93.43      6.08 o 
   3   1  12      104.34      112.32      7.73 o 
   4   1  12       34.47       43.82      8.37 o 
   5   1  12       24.35       27.62      7.97 o 
   6   1  12        1.38       10.31      7.37 o 
   7   1  12       31.88       24.95      9.25 o 
   8   1  12        1.22       -1.43      8.02 o 
   9   1  12        7.16       10.36      9.89 o 
 -17   2  12        0.00      -22.19     14.79 o 
 -16   2  12        4.66       -6.44     14.05 o 
 -15   2  12        6.28        5.32      9.31 o 
 -14   2  12       11.05        0.39      7.75 o 
 -13   2  12        3.28       -3.16      6.06 o 
 -12   2  12        0.35       -2.36      5.14 o 
 -11   2  12      261.95      253.63     11.16 o 
 -10   2  12      486.36      456.31     14.89 o 
  -9   2  12       15.07       19.38      5.76 o 
  -8   2  12      149.78      133.84     14.40 o 
  -7   2  12        4.04        0.95      6.19 o 
  -6   2  12      120.59      115.08      8.31 o 
  -5   2  12       92.16      102.06      8.60 o 
  -4   2  12      316.42      263.91     11.28 o 
  -2   2  12       15.64       27.44      4.72 o 
  -1   2  12       46.70       95.47      5.90 o 
   0   2  12       47.71       73.37      5.72 o 
   1   2  12       49.68       86.31      6.29 o 
   2   2  12       10.59        9.84      4.28 o 
   4   2  12       97.72      105.90     11.59 o 
   5   2  12      232.61      242.40     13.61 o 
   6   2  12        7.07       10.84      7.81 o 
   7   2  12        5.29       13.02      9.32 o 
   8   2  12       46.82       47.55     11.61 o 
   9   2  12        9.78       -2.50      8.92 o 
 -16   3  12        5.05      -18.61     21.92 o 
 -15   3  12        0.01        7.22      9.96 o 
 -14   3  12        1.90        7.75      7.92 o 
 -13   3  12       14.46        7.87      7.08 o 
 -12   3  12        0.11        2.44      6.02 o 
 -11   3  12       43.36       29.58      6.77 o 
 -10   3  12       89.98       85.74      8.57 o 
  -9   3  12        6.05        5.82      5.82 o 
  -8   3  12       68.58      101.12     11.61 o 
  -7   3  12        3.83        5.25      5.99 o 
  -6   3  12      191.93      151.69     10.02 o 
  -5   3  12        6.33       16.58      6.68 o 
  -4   3  12      533.91      454.33     16.34 o 
  -3   3  12       66.24       69.26      8.28 o 
  -2   3  12      250.69      211.34     10.98 o 
  -1   3  12       28.70       27.55      6.03 o 
   0   3  12      414.64      453.61     11.90 o 
   1   3  12       10.72        7.69      4.57 o 
   2   3  12      392.57      305.09      9.75 o 
   3   3  12       45.45       39.93      5.87 o 
   4   3  12      170.58      164.23     12.04 o 
   5   3  12        5.33       -2.59      9.88 o 
   6   3  12      112.26      112.76     13.99 o 
   7   3  12      101.40      100.66     13.54 o 
   8   3  12       57.73       50.28     12.19 o 
 -15   4  12        8.70      -23.11     20.38 o 
 -14   4  12        0.15        3.76      7.98 o 
 -13   4  12        0.30      -11.33      7.55 o 
 -12   4  12       30.47       29.84     17.36 o 
 -11   4  12        2.02        1.82      7.33 o 
 -10   4  12      169.43      144.79     10.13 o 
  -9   4  12        9.69        3.59     12.50 o 
  -8   4  12       95.15       85.43     10.21 o 
  -7   4  12       25.78       27.83      8.27 o 
  -6   4  12      224.26      191.37     11.49 o 
  -5   4  12        0.21       11.47      6.89 o 
  -4   4  12      296.64      271.88     13.36 o 
  -3   4  12        1.30        4.02      7.18 o 
  -2   4  12      114.35      102.87     10.59 o 
  -1   4  12       47.26       62.25     12.18 o 
   0   4  12       84.16      104.16     10.66 o 
   1   4  12        9.84       -1.51      5.17 o 
   2   4  12       20.49        4.18      6.25 o 
   3   4  12        5.73        2.13      6.50 o 
   4   4  12        1.43       -2.38     15.80 o 
   5   4  12        0.45       -2.22      9.47 o 
   6   4  12       22.12       17.48     17.53 o 
 -12   5  12       35.18       38.68     15.57 o 
 -11   5  12        0.44        6.62      8.47 o 
 -10   5  12       21.86       30.06      9.88 o 
  -9   5  12       39.29       22.74     12.42 o 
  -8   5  12       21.43       17.26      8.16 o 
  -7   5  12        1.01        2.12      8.24 o 
  -6   5  12        0.60        9.50     14.40 o 
  -5   5  12        1.67        1.69      9.14 o 
  -4   5  12       27.99       19.83     12.01 o 
  -3   5  12        6.01      -12.69     10.69 o 
  -2   5  12      168.69      148.48     24.46 o 
  -1   5  12        5.23       -1.85      7.59 o 
   0   5  12       48.53       80.36     12.23 o 
   1   5  12        4.06       35.72      8.89 o 
   2   5  12       11.99       28.59      7.59 o 
   3   5  12        3.43       19.89     15.84 o 
  -4   6  12       10.90       -0.63     12.52 o 
 -18   1  13       15.37       -4.93     16.43 o 
 -17   1  13        9.24       13.60     14.50 o 
 -16   1  13       76.40       86.06     17.97 o 
 -15   1  13       87.20      114.92      8.00 o 
 -14   1  13       45.24       50.51     10.86 o 
 -13   1  13      172.77      188.33      9.36 o 
 -12   1  13      140.50      161.69      9.36 o 
 -11   1  13      142.66      131.79     11.72 o 
 -10   1  13        8.21       12.85      5.72 o 
  -9   1  13      252.00      231.59     11.11 o 
  -8   1  13        2.63        2.42      4.87 o 
  -7   1  13      226.97      227.08     10.85 o 
  -6   1  13       27.21       25.86      6.13 o 
  -5   1  13      412.61      375.74     13.64 o 
  -4   1  13        0.31       18.91      5.57 o 
  -2   1  13       50.79       54.46      4.85 o 
  -1   1  13      459.46      380.69      9.85 o 
   0   1  13       78.37      106.54      6.04 o 
   1   1  13      318.02      358.01      9.68 o 
   2   1  13       94.55       98.23      6.10 o 
   3   1  13       19.04       38.47     16.17 o 
   4   1  13       37.83       46.93      9.64 o 
   5   1  13      117.83      114.85     11.81 o 
   6   1  13       72.21       87.66     11.38 o 
   7   1  13        7.58        8.96      8.15 o 
   8   1  13        5.70       -1.05      8.35 o 
 -17   2  13        1.78      -21.55     14.37 o 
 -16   2  13       13.16       -3.90     14.63 o 
 -15   2  13       26.18       22.82      7.02 o 
 -14   2  13        3.83       -4.08      9.05 o 
 -13   2  13      120.42      123.74     15.05 o 
 -12   2  13        4.39       13.35      5.82 o 
 -11   2  13       79.70       88.20      8.62 o 
 -10   2  13      118.39      136.33      9.49 o 
  -9   2  13       11.07       15.67      6.98 o 
  -8   2  13      165.97      151.47     12.36 o 
  -7   2  13       35.67       38.99      6.82 o 
  -6   2  13        0.41       -0.67      5.36 o 
  -5   2  13     1036.02      918.87     28.23 o 
  -4   2  13        0.04        0.76      5.13 o 
  -3   2  13        9.11       39.31     15.07 o 
  -2   2  13       71.98       67.84      5.80 o 
  -1   2  13      176.26      183.91      7.28 o 
   0   2  13       84.37      104.73      8.67 o 
   1   2  13       22.37       25.60      4.69 o 
   2   2  13       88.88      104.12     10.87 o 
   3   2  13        0.20        0.88      6.90 o 
   4   2  13       88.31       96.98     11.84 o 
   5   2  13      139.13      167.08     14.71 o 
   6   2  13      237.69      208.77     14.50 o 
   7   2  13       64.74       46.82     19.34 o 
   8   2  13       48.38       52.07     11.39 o 
 -16   3  13        2.82      -21.82     19.80 o 
 -15   3  13        0.03       -3.85      7.33 o 
 -14   3  13        1.09       -1.37     12.76 o 
 -13   3  13        3.87       -4.65      6.47 o 
 -12   3  13        5.19        1.53      6.62 o 
 -11   3  13      162.13      176.88     10.38 o 
 -10   3  13       33.89       28.07      7.37 o 
  -9   3  13       60.59       69.62     12.48 o 
  -8   3  13      224.57      214.22     11.41 o 
  -7   3  13      491.53      421.05     16.36 o 
  -6   3  13      533.41      461.52     16.87 o 
  -5   3  13       63.74       79.30     12.75 o 
  -4   3  13        9.59       17.65      6.69 o 
  -3   3  13        9.47        5.91      6.26 o 
  -2   3  13       64.96       78.28      8.76 o 
  -1   3  13        0.39        1.00      5.66 o 
   0   3  13        4.96       -2.89      4.33 o 
   2   3  13       15.25       16.63      5.30 o 
   3   3  13       38.87       39.34      9.46 o 
   4   3  13      135.21      145.43     14.18 o 
   5   3  13      187.77      165.29     12.83 o 
   6   3  13        0.00       -3.33     12.44 o 
   7   3  13       89.45       71.44     13.08 o 
 -14   4  13       24.10       29.25      8.66 o 
 -13   4  13       32.25       59.54      9.14 o 
 -12   4  13       30.21       38.74      8.22 o 
 -11   4  13       87.98       89.46     11.64 o 
 -10   4  13      248.49      231.39     12.15 o 
  -9   4  13      181.01      187.82     11.94 o 
  -8   4  13       70.19       59.49     10.00 o 
  -7   4  13       27.74       30.74      7.89 o 
  -6   4  13        1.31       11.02      7.26 o 
  -5   4  13        2.25       -2.18      7.25 o 
  -4   4  13        2.25       -5.91      6.60 o 
  -3   4  13        0.00       -1.70      7.01 o 
  -2   4  13        4.61       17.17      7.45 o 
  -1   4  13        7.76        2.45      7.13 o 
   0   4  13       57.01       55.77     12.84 o 
   1   4  13       13.04       11.93      7.79 o 
   2   4  13       21.72        7.08      5.73 o 
   3   4  13        5.45       -3.33      9.66 o 
   4   4  13        5.08        7.21      9.21 o 
   5   4  13       18.03        6.14     17.28 o 
 -11   5  13        1.35        1.81     18.32 o 
 -10   5  13        2.38        3.84      8.34 o 
  -9   5  13        1.07       10.12      9.10 o 
  -8   5  13        0.04       -3.54      7.70 o 
  -7   5  13        2.26        1.68      8.52 o 
  -6   5  13        0.10        3.81      9.43 o 
  -5   5  13       36.95       22.38      8.58 o 
  -4   5  13       12.35        3.40     14.03 o 
  -3   5  13        0.48       -1.45      7.73 o 
  -2   5  13        2.71       16.03      8.31 o 
  -1   5  13       53.71       53.48      9.60 o 
   0   5  13        0.30       -4.03     15.39 o 
   1   5  13       33.75       49.44      8.65 o 
   2   5  13        4.04        4.20      7.76 o 
 -18   0  14       21.36        3.12     22.66 o 
 -17   0  14       12.20        0.13     24.23 o 
 -16   0  14      199.16      218.32     14.74 o 
 -15   0  14        8.06       -2.21      8.48 o 
 -14   0  14      163.18      170.62     13.04 o 
 -13   0  14      130.67      139.85     20.52 o 
 -12   0  14       99.20      114.13     11.88 o 
 -11   0  14        3.75       -1.41      6.91 o 
 -10   0  14       81.75       92.23     11.93 o 
  -9   0  14        2.79       -0.67      6.59 o 
  -7   0  14       67.15       61.61     10.32 o 
  -5   0  14       64.50       63.64      7.32 o 
  -4   0  14      143.74      140.65      8.18 o 
  -3   0  14       96.39       98.46     11.43 o 
  -2   0  14      223.30      371.20     13.74 o 
  -1   0  14      208.93      161.58      9.35 o 
   0   0  14        0.72       -4.22      5.22 o 
   1   0  14      587.07      495.83     16.69 o 
   2   0  14      114.80      106.77      8.17 o 
   3   0  14      472.79      406.21     24.04 o 
   4   0  14        2.29       25.84     11.22 o 
   5   0  14        5.18       -6.11      9.90 o 
   6   0  14        9.77        4.89     12.89 o 
   7   0  14       11.81       -0.74     11.51 o 
   8   0  14        0.60       -7.04     12.02 o 
 -18   1  14        7.18      -17.05     15.77 o 
 -17   1  14       16.08        5.16     15.91 o 
 -16   1  14       15.52       14.99      6.36 o 
 -15   1  14       50.32       45.73      8.14 o 
 -14   1  14       61.07       72.25     11.21 o 
 -13   1  14       57.29       55.81      7.37 o 
 -12   1  14       39.05       49.63      6.86 o 
 -11   1  14       14.54       11.04      5.91 o 
 -10   1  14       40.81       49.40     14.55 o 
  -9   1  14      129.58      128.37      8.97 o 
  -8   1  14       43.51       40.27      7.41 o 
  -7   1  14       27.69       32.92      6.89 o 
  -6   1  14      230.89      196.01     13.50 o 
  -5   1  14        5.01        8.39      4.33 o 
  -4   1  14       91.06       96.95      6.00 o 
  -3   1  14      755.97      665.32     14.23 o 
  -2   1  14        9.79       17.64      4.31 o 
  -1   1  14      323.65      350.28      9.73 o 
   0   1  14       91.15      116.83      6.61 o 
   3   1  14       51.80       60.22     10.88 o 
   4   1  14        0.57       12.05      7.47 o 
   5   1  14       61.64       60.61     10.40 o 
   6   1  14        3.60        7.58      8.62 o 
   7   1  14        8.28       25.96     11.54 o 
   8   1  14       45.59       36.49     10.80 o 
 -17   2  14        0.34      -16.98     15.31 o 
 -16   2  14       15.07        9.17     18.31 o 
 -15   2  14        0.54        1.17      6.75 o 
 -14   2  14        1.75        8.28      8.94 o 
 -13   2  14        2.29        0.24      6.21 o 
 -12   2  14       10.10        2.75      6.23 o 
 -11   2  14      386.03      366.34     13.76 o 
 -10   2  14       75.88       94.55     16.64 o 
  -9   2  14      359.55      320.90     14.05 o 
  -8   2  14      276.67      240.34     11.79 o 
  -7   2  14       50.00       53.88      8.06 o 
  -6   2  14       14.98       28.51      6.64 o 
  -5   2  14     1358.51     1205.70     31.81 o 
  -4   2  14       32.83       34.15      7.68 o 
  -3   2  14      588.16      479.23     14.33 o 
  -2   2  14        1.19        1.27      4.05 o 
  -1   2  14       62.65       69.14      6.04 o 
   0   2  14       56.13       69.96      6.09 o 
   1   2  14       31.92       77.03      6.45 o 
   2   2  14       12.45       24.78      6.95 o 
   3   2  14       82.55       81.02     11.10 o 
   4   2  14       10.32       11.08     14.45 o 
   5   2  14       76.54       74.99     11.47 o 
   6   2  14        4.47       16.35      9.82 o 
   7   2  14        6.89        2.91     10.33 o 
 -16   3  14        0.92      -29.21     19.48 o 
 -15   3  14        5.00       -2.19     13.55 o 
 -14   3  14        0.20       -7.77      7.21 o 
 -13   3  14        0.49       -4.93      6.81 o 
 -12   3  14        0.02        2.38      6.77 o 
 -11   3  14       47.40       49.04      7.96 o 
 -10   3  14       27.58       24.41      7.27 o 
  -9   3  14       48.51       49.39      8.94 o 
  -8   3  14       51.90       67.38      9.21 o 
  -7   3  14      304.73      273.30     13.29 o 
  -6   3  14        1.91       -4.01      6.41 o 
  -5   3  14      259.42      367.20     14.98 o 
  -4   3  14        1.46        2.95      6.42 o 
  -3   3  14      389.64      312.89     13.82 o 
  -2   3  14       21.33       66.14      8.77 o 
  -1   3  14      295.61      245.14     10.39 o 
   0   3  14        3.51        0.34      5.52 o 
   1   3  14       80.70       89.75      7.32 o 
   2   3  14        4.97       -4.31      9.29 o 
   3   3  14       27.96       16.98      9.14 o 
   4   3  14       59.66       47.80     11.18 o 
   5   3  14        5.35       -5.68      9.54 o 
   6   3  14        2.19       -3.21     14.16 o 
 -14   4  14       14.56       24.39     12.67 o 
 -13   4  14        7.55       -4.55      7.89 o 
 -12   4  14        2.57       -3.28      7.27 o 
 -11   4  14        0.08      -17.80     12.06 o 
 -10   4  14       14.46       31.55      8.76 o 
  -9   4  14        2.53        2.67      7.15 o 
  -8   4  14       66.98       73.08     10.43 o 
  -7   4  14        0.06       -3.57      7.26 o 
  -6   4  14        6.49       10.84      7.45 o 
  -5   4  14       22.53       28.13      8.60 o 
  -4   4  14        4.64        7.71     10.12 o 
  -3   4  14       35.69       33.93      7.84 o 
  -2   4  14        3.68       -2.99      7.37 o 
  -1   4  14       20.77       16.95      7.80 o 
   0   4  14       21.71       37.47      8.09 o 
   1   4  14       46.33       34.81      8.80 o 
   2   4  14       27.08       24.59     15.36 o 
   3   4  14       14.30        9.64     10.10 o 
   4   4  14       19.40       26.94     11.56 o 
 -10   5  14       14.89        4.90      9.27 o 
  -9   5  14       17.10       21.01     14.29 o 
  -8   5  14       15.76       12.01     11.52 o 
  -7   5  14        8.48       -5.22      8.84 o 
  -6   5  14       14.87        3.65      8.80 o 
  -5   5  14        0.39       -5.15     10.33 o 
  -4   5  14        0.13        7.00      9.43 o 
  -3   5  14       42.10       35.02     10.48 o 
  -2   5  14        3.03       13.01      8.44 o 
  -1   5  14       52.49       51.67      9.86 o 
   0   5  14        0.13      -12.23      8.15 o 
 -17   1  15        1.66      -16.11     18.42 o 
 -16   1  15        1.71        0.03      6.35 o 
 -15   1  15        1.19       -8.69      5.79 o 
 -14   1  15       87.47      102.57     12.09 o 
 -13   1  15        4.42       11.38      6.47 o 
 -12   1  15       70.27       66.15      8.26 o 
 -11   1  15        3.41       -4.95      5.64 o 
 -10   1  15       95.06      110.62     17.41 o 
  -9   1  15        2.16       -5.56      6.70 o 
  -8   1  15       14.00       16.11      6.25 o 
  -7   1  15        1.30       -1.76      6.18 o 
  -6   1  15       36.51       34.88      5.59 o 
  -5   1  15       12.97       10.59      5.17 o 
  -4   1  15        6.18        5.66      4.83 o 
  -3   1  15       97.28      104.83      6.38 o 
  -2   1  15       47.82       64.67      5.64 o 
  -1   1  15      217.91      179.84      8.44 o 
   0   1  15      214.06      222.08      8.13 o 
   1   1  15       69.37       71.31      6.46 o 
   2   1  15        2.13       -7.06      6.90 o 
   3   1  15      111.85      128.40     14.46 o 
   4   1  15       31.36       23.13      8.55 o 
   5   1  15       36.54       25.60      9.52 o 
   6   1  15        9.20       22.59     10.21 o 
 -16   2  15        1.04       -0.73      7.24 o 
 -15   2  15        1.52      -10.67      7.77 o 
 -14   2  15        0.01       -2.77      8.99 o 
 -13   2  15       12.93       14.55      6.73 o 
 -12   2  15       11.92       11.43      6.91 o 
 -11   2  15        3.00        7.00      6.52 o 
 -10   2  15      137.50      143.47     11.50 o 
  -9   2  15       85.10       93.63      9.67 o 
  -8   2  15       46.24       55.05      8.84 o 
  -7   2  15      212.68      197.43     21.48 o 
  -6   2  15       32.95       27.49      7.00 o 
  -5   2  15      426.59      351.98     14.69 o 
  -4   2  15       14.35       60.37      8.22 o 
  -3   2  15      854.36      674.06     17.70 o 
  -2   2  15       86.20      116.77      8.49 o 
  -1   2  15      229.62      200.16      8.04 o 
   0   2  15       27.44       16.52      5.09 o 
   1   2  15      378.84      318.45     10.15 o 
   2   2  15        1.83       11.66      8.28 o 
   3   2  15       69.38       76.18     11.33 o 
   4   2  15       26.89       28.14     10.16 o 
   5   2  15        3.25        1.06      9.07 o 
   6   2  15       18.79       11.12     10.00 o 
 -15   3  15       12.30       17.48     10.40 o 
 -14   3  15        0.30       -3.53      7.08 o 
 -13   3  15       24.79       21.13     15.41 o 
 -12   3  15        0.02       -4.09      8.42 o 
 -11   3  15        0.84        7.20      7.48 o 
 -10   3  15      102.20      107.26     11.13 o 
  -9   3  15        5.57        5.10      7.86 o 
  -8   3  15      608.69      561.43     20.22 o 
  -7   3  15      277.51      247.57     12.87 o 
  -6   3  15        1.88        1.31      6.89 o 
  -5   3  15       92.16      103.26     10.52 o 
  -4   3  15        7.21       11.49      9.75 o 
  -3   3  15       17.06       20.03      7.10 o 
  -2   3  15        1.47        1.56      5.68 o 
  -1   3  15       64.50       74.30      8.00 o 
   0   3  15       48.87       51.08      7.81 o 
   1   3  15       14.55       36.51      6.48 o 
   2   3  15        1.22       -2.95      8.51 o 
   3   3  15        6.54        0.36      9.20 o 
   4   3  15       15.67       10.78     10.54 o 
 -13   4  15        1.63       -4.19      8.42 o 
 -12   4  15        1.20        2.61      8.19 o 
 -11   4  15       16.26       12.53      8.86 o 
 -10   4  15        0.37      -13.06      8.71 o 
  -9   4  15       43.65       52.13     19.74 o 
  -8   4  15       29.72       39.98     10.20 o 
  -7   4  15        1.11       -5.59      8.24 o 
  -6   4  15       74.54       68.00     10.34 o 
  -5   4  15        1.70        1.25      7.29 o 
  -4   4  15       35.03       18.02     11.23 o 
  -3   4  15        1.37       -2.59      6.86 o 
  -2   4  15        1.76        3.13     10.24 o 
  -1   4  15        0.20        2.31      9.56 o 
   0   4  15        0.15        7.95      7.25 o 
   1   4  15        0.22        2.28      7.36 o 
   2   4  15        2.01        5.30     15.07 o 
  -9   5  15       20.64       25.85     10.11 o 
  -8   5  15       19.01       19.16      9.50 o 
  -7   5  15        5.77        1.91      8.50 o 
  -6   5  15       24.38       24.81      9.45 o 
  -5   5  15        2.03       -9.55      8.59 o 
  -4   5  15       17.49       10.12      8.78 o 
  -3   5  15        0.99       -3.40      9.16 o 
  -2   5  15       28.48       18.34      9.64 o 
 -17   0  16        9.51        9.14     25.42 o 
 -16   0  16        4.64      -11.78     12.10 o 
 -15   0  16        1.16       17.55      9.55 o 
 -14   0  16        1.51       -8.74      9.03 o 
 -13   0  16      130.70      163.61     17.46 o 
 -12   0  16        1.07        1.09      8.58 o 
 -11   0  16        1.24       -1.06      7.84 o 
 -10   0  16      247.00      179.93     15.58 o 
  -9   0  16       84.44       77.95     13.22 o 
  -8   0  16       51.20       40.28     10.06 o 
  -7   0  16       37.21       47.22     10.29 o 
  -6   0  16        0.66        8.74      7.84 o 
  -5   0  16       26.16       33.69     10.51 o 
  -4   0  16       23.34       37.23      6.88 o 
  -3   0  16       11.68        3.94      5.59 o 
  -2   0  16      125.06      113.36      8.60 o 
  -1   0  16        6.60        7.17      5.88 o 
   0   0  16      458.67      470.69     17.15 o 
   1   0  16       81.36       68.81     14.34 o 
   2   0  16      676.40      560.09     29.81 o 
   3   0  16        1.32        0.26      9.74 o 
   4   0  16       74.12       83.95     16.49 o 
   5   0  16      113.32       88.27     17.37 o 
   6   0  16        1.55       -1.83     14.24 o 
 -17   1  16        2.68      -21.31     28.93 o 
 -16   1  16        4.25       -5.58     11.92 o 
 -15   1  16       31.54       49.50      8.35 o 
 -14   1  16        8.58       10.12      6.80 o 
 -13   1  16       44.51       57.64      9.08 o 
 -12   1  16      219.60      180.80     16.89 o 
 -11   1  16      188.02      170.58     10.64 o 
 -10   1  16       19.17       18.70      6.54 o 
  -9   1  16      109.43      107.53     10.50 o 
  -8   1  16        0.74        2.20      5.74 o 
  -7   1  16      203.99      197.00      9.03 o 
  -6   1  16       73.03       81.64      7.52 o 
  -5   1  16       54.59       72.52      7.24 o 
  -4   1  16        5.47       16.19      5.41 o 
  -3   1  16      159.04      129.48      7.48 o 
  -2   1  16      383.41      316.36      9.51 o 
  -1   1  16       51.78       58.56      6.00 o 
   0   1  16       11.43       11.15      4.58 o 
   1   1  16        1.71       -7.25      7.00 o 
   2   1  16        2.47       -2.41      7.20 o 
   3   1  16        0.00      -11.04      7.36 o 
   4   1  16       14.07       15.77      8.94 o 
   5   1  16        8.16       41.95     11.13 o 
 -16   2  16       73.02       96.58     22.52 o 
 -15   2  16        7.91        4.23      7.61 o 
 -14   2  16       71.06       65.26     13.68 o 
 -13   2  16        1.65       -3.73      6.40 o 
 -12   2  16      109.51      135.99     11.86 o 
 -11   2  16        8.94        7.75      7.31 o 
 -10   2  16        1.00        2.84      6.45 o 
  -9   2  16        9.08        5.98      6.87 o 
  -8   2  16      333.90      274.16     25.10 o 
  -7   2  16       71.99       86.77      9.74 o 
  -6   2  16       41.73       33.17     11.81 o 
  -5   2  16        6.78       16.15      5.66 o 
  -4   2  16       35.52       61.21      7.44 o 
  -3   2  16       18.66       17.47      5.63 o 
  -2   2  16       58.84       51.41      7.43 o 
   0   2  16       57.26       67.26      7.24 o 
   1   2  16        7.85       12.82      7.98 o 
   2   2  16        0.00        6.64      8.84 o 
   3   2  16        0.06        2.69      8.52 o 
   4   2  16       12.60       -0.03      9.79 o 
   5   2  16        0.58       -2.78      9.90 o 
 -14   3  16        6.67       -3.35      8.95 o 
 -13   3  16        0.00       -7.42      7.10 o 
 -12   3  16        2.31       -3.93      8.00 o 
 -11   3  16       91.46      117.17     11.62 o 
 -10   3  16       32.82       42.21      9.33 o 
  -9   3  16        9.80       10.50      8.71 o 
  -8   3  16        0.89        2.62      7.63 o 
  -7   3  16        7.81        7.79      7.45 o 
  -6   3  16        8.20       11.92      7.68 o 
  -5   3  16       25.06       21.32      8.61 o 
  -4   3  16        3.53        2.01      6.98 o 
  -3   3  16       28.82       44.34      7.54 o 
  -2   3  16        0.13       -8.03      6.10 o 
  -1   3  16      116.84      119.19     10.15 o 
   0   3  16        0.10       -3.71      6.27 o 
   1   3  16       43.55       63.88     17.52 o 
   2   3  16        5.38       12.41     14.21 o 
   3   3  16       43.66       26.88     11.02 o 
 -12   4  16       32.95       28.76     10.10 o 
 -11   4  16        0.05       -0.20      8.76 o 
 -10   4  16       14.50       19.18     13.00 o 
  -9   4  16       34.80       14.01      9.38 o 
  -8   4  16       12.93       18.48     25.79 o 
  -7   4  16       27.83       16.25      9.24 o 
  -6   4  16       21.50       26.95      9.34 o 
  -5   4  16        0.54        9.47      8.47 o 
  -4   4  16       23.39       20.02      9.50 o 
  -3   4  16        7.48       13.65      8.52 o 
  -2   4  16        4.50       -0.32      8.86 o 
  -1   4  16       15.82        7.61      8.54 o 
   0   4  16       67.38       83.08      9.78 o 
   1   4  16       15.99       -2.44     15.62 o 
 -16   1  17        2.99        1.82      7.42 o 
 -15   1  17       12.19       11.90      7.35 o 
 -14   1  17        2.50       10.51      6.70 o 
 -13   1  17       34.74       52.49      8.61 o 
 -12   1  17       45.21       46.33      8.09 o 
 -11   1  17       12.00       13.95      7.31 o 
 -10   1  17      100.96      100.73     10.21 o 
  -9   1  17        0.80        2.28      6.11 o 
  -8   1  17      177.07      146.09     15.57 o 
  -7   1  17        1.44       -5.37      6.27 o 
  -6   1  17      230.18      186.88     12.35 o 
  -5   1  17       52.68       52.45      6.71 o 
  -4   1  17       36.45       28.91      9.09 o 
  -3   1  17       16.05       32.42      9.96 o 
  -2   1  17        2.43        8.03      5.20 o 
  -1   1  17        3.80        1.99      4.76 o 
   0   1  17       11.51        6.46      5.11 o 
   1   1  17        2.88       19.21      8.37 o 
   2   1  17       15.18       15.69      8.92 o 
   3   1  17        3.40        3.95      9.17 o 
   4   1  17       32.26       29.92     10.44 o 
 -15   2  17        5.66       -6.46      7.96 o 
 -14   2  17        2.24       -7.34      7.04 o 
 -13   2  17       62.08       59.97     10.33 o 
 -12   2  17        0.57       -5.43      6.94 o 
 -11   2  17       12.65        9.62      7.83 o 
 -10   2  17       39.21       48.71      9.32 o 
  -9   2  17        7.59        7.35     12.60 o 
  -8   2  17       23.86       15.45      8.11 o 
  -6   2  17       26.67       31.99      7.53 o 
  -5   2  17      375.49      357.93     12.92 o 
  -4   2  17       73.32       96.45     10.41 o 
  -3   2  17        8.85       18.45      6.14 o 
  -2   2  17       18.66        9.11      7.88 o 
  -1   2  17       12.91       11.61      6.31 o 
   0   2  17        0.17        6.40      6.60 o 
   1   2  17        8.77        7.54      8.21 o 
   2   2  17       11.17       -4.61      8.57 o 
   3   2  17        2.80        2.04     12.33 o 
 -14   3  17        1.04        5.06      8.89 o 
 -13   3  17       14.09       42.42     10.34 o 
 -12   3  17        4.73       -2.64      7.68 o 
 -11   3  17       57.11       64.33     11.40 o 
 -10   3  17        7.98        8.70      8.89 o 
  -9   3  17        0.22        7.52      8.10 o 
  -8   3  17        7.18        1.56     11.57 o 
  -7   3  17      104.74      125.26     12.19 o 
  -6   3  17      126.65      144.53     13.11 o 
  -5   3  17       74.74       59.51     10.46 o 
  -4   3  17       33.89       55.19      8.43 o 
  -3   3  17       23.68       29.32      7.40 o 
  -2   3  17        1.55       -0.17      9.12 o 
  -1   3  17        1.56        8.53      7.04 o 
   0   3  17       37.07       42.13      8.60 o 
   1   3  17        0.54        5.56     12.86 o 
   2   3  17       32.93       35.62     15.11 o 
 -11   4  17        1.67        1.33     10.38 o 
 -10   4  17       70.89       70.81     12.41 o 
  -9   4  17       67.53       96.83     23.81 o 
  -8   4  17        8.78       24.75     15.78 o 
  -7   4  17       55.20       70.41     12.10 o 
  -6   4  17       40.74       66.94     11.52 o 
  -5   4  17       30.64       43.04      9.33 o 
  -4   4  17        0.36       -8.54     10.00 o 
  -3   4  17       15.73       17.46      9.01 o 
  -2   4  17        4.90       -1.88      7.98 o 
 -16   0  18       56.43       44.75     13.89 o 
 -15   0  18       12.02       14.78     10.54 o 
 -14   0  18        3.57        8.58      9.71 o 
 -13   0  18        4.15       -4.05      9.00 o 
 -12   0  18        5.73        7.55     10.54 o 
 -11   0  18       77.79       84.05     15.18 o 
 -10   0  18        0.44       -3.34      9.96 o 
  -9   0  18      344.39      290.44     19.23 o 
  -8   0  18      103.23      103.16     14.41 o 
  -7   0  18       37.04       36.74     10.96 o 
  -6   0  18      129.38      124.22     15.95 o 
  -5   0  18      202.08      171.28     15.67 o 
  -4   0  18       42.89       27.13     11.06 o 
  -3   0  18      292.55      238.91     12.67 o 
  -1   0  18       30.32       16.73      7.62 o 
   0   0  18       18.38       17.07     12.34 o 
   1   0  18       67.12       45.98     13.28 o 
   2   0  18        0.43        6.20     12.50 o 
   3   0  18        4.63       -5.98     10.64 o 
 -15   1  18        1.21        3.24      6.93 o 
 -14   1  18        0.13       -0.44      7.10 o 
 -13   1  18        0.00      -10.91      7.27 o 
 -12   1  18        0.88        0.27      6.47 o 
 -11   1  18        5.02       10.11      7.54 o 
 -10   1  18        7.45       12.36      7.82 o 
  -9   1  18       53.30       46.54      8.68 o 
  -8   1  18        1.04       -0.69      6.94 o 
  -7   1  18       25.38       13.48      7.18 o 
  -6   1  18      109.90      110.41     11.16 o 
  -5   1  18        2.65       10.89      5.72 o 
  -4   1  18       59.47       46.19      7.72 o 
  -3   1  18      143.38      136.70      8.89 o 
  -2   1  18        0.52       -5.49      8.43 o 
  -1   1  18      119.00      118.83      8.79 o 
   0   1  18       87.85       77.13     17.60 o 
   1   1  18        7.95       -0.08      7.70 o 
   2   1  18        0.15       12.58      8.98 o 
   3   1  18       16.56       11.02      8.99 o 
 -14   2  18        8.73       14.34      8.27 o 
 -13   2  18        1.09        4.91      7.83 o 
 -12   2  18        2.45       -3.67      7.35 o 
 -11   2  18        0.03       -0.79      7.76 o 
 -10   2  18       29.69       23.26     10.54 o 
  -9   2  18        3.83       -5.36      6.83 o 
  -8   2  18        5.47        2.89      9.51 o 
  -7   2  18       18.51       18.27      6.72 o 
  -6   2  18       26.39       36.44      7.20 o 
  -5   2  18       82.86       98.73     12.67 o 
  -4   2  18       15.84       20.48      6.95 o 
  -3   2  18       14.33       29.69      7.18 o 
  -2   2  18        9.45        9.71      6.80 o 
  -1   2  18       21.67       21.33      7.35 o 
   0   2  18        0.52        4.11     12.60 o 
   1   2  18        1.33       19.12     12.95 o 
   2   2  18       20.59       17.09      9.63 o 
 -13   3  18       15.11        7.52     10.67 o 
 -12   3  18        0.29       -4.16      8.65 o 
 -11   3  18        0.00        0.12      8.85 o 
 -10   3  18       36.02       37.35     10.46 o 
  -9   3  18        8.48        8.38      8.32 o 
  -8   3  18       60.93       70.32     12.27 o 
  -7   3  18        0.43       11.60      8.80 o 
  -6   3  18        6.17       14.31     12.18 o 
  -5   3  18       37.15       64.05      8.66 o 
  -4   3  18        0.45        4.13      7.88 o 
  -3   3  18        6.84        4.91      7.25 o 
  -2   3  18        0.00        0.63      7.18 o 
  -1   3  18        3.97       -9.66      7.30 o 
   0   3  18        0.49      -18.29     12.31 o 
  -8   4  18      166.82      175.80     15.87 o 
  -7   4  18        2.12       12.62     21.21 o 
  -6   4  18        1.38       -4.46     12.89 o 
  -5   4  18       16.72       15.55     10.03 o 
 -14   1  19       10.89       14.75      8.54 o 
 -13   1  19        3.70        8.99      7.61 o 
 -12   1  19       10.70        4.46      7.58 o 
 -11   1  19       18.09       10.48      7.22 o 
 -10   1  19       18.33       24.37      8.29 o 
  -9   1  19        0.28       -8.96      9.58 o 
  -8   1  19        0.05        6.69      7.09 o 
  -7   1  19       92.82       99.72     10.59 o 
  -6   1  19       33.95       54.98      8.96 o 
  -5   1  19        9.70       19.89     11.43 o 
  -4   1  19        1.06        4.94      6.07 o 
  -3   1  19       16.10       17.38      6.21 o 
  -2   1  19       39.27       47.58      7.25 o 
  -1   1  19        2.78        8.43      6.41 o 
   0   1  19        3.06      -11.29      8.94 o 
   1   1  19       21.51       14.39      9.55 o 
 -13   2  19       24.87       29.45      8.62 o 
 -12   2  19       11.04       25.88      9.15 o 
 -11   2  19       23.88       16.03     12.97 o 
 -10   2  19       17.60       18.80      8.53 o 
  -9   2  19       75.63       87.13     11.47 o 
  -8   2  19       19.64       25.05      8.92 o 
  -7   2  19        1.45       -1.29     17.81 o 
  -6   2  19        8.18        7.52      9.75 o 
  -5   2  19        4.68       20.51      7.19 o 
  -4   2  19        9.19       17.30      6.98 o 
  -3   2  19       46.25       24.92     10.94 o 
  -2   2  19       35.76       26.47      7.25 o 
  -1   2  19       13.17        9.41      7.39 o 
   0   2  19       10.84        4.89     13.37 o 
 -11   3  19        3.27       10.71     10.09 o 
 -10   3  19       73.57      102.70     13.95 o 
  -9   3  19        0.15        2.02      8.99 o 
  -8   3  19        2.43       10.08      8.69 o 
  -7   3  19       35.59       53.87     13.29 o 
  -6   3  19        8.82        6.92      7.48 o 
  -5   3  19        7.21        6.79      7.49 o 
  -4   3  19       43.20       60.60      9.29 o 
  -3   3  19        0.48        8.50      8.31 o 
 -14   0  20        3.54       -3.95     10.25 o 
 -13   0  20        8.64      -16.39     10.93 o 
 -12   0  20       14.30        4.79     11.70 o 
 -11   0  20       35.33       61.49     14.79 o 
 -10   0  20       34.94       29.03     11.41 o 
  -9   0  20        0.00        3.99     11.22 o 
  -8   0  20        4.27        3.76      9.83 o 
  -7   0  20        0.58        0.77     11.02 o 
  -6   0  20       22.08       21.12     10.54 o 
  -5   0  20       16.77       15.81     10.83 o 
  -4   0  20       78.20      115.17     16.53 o 
  -3   0  20      167.43      191.40     17.02 o 
  -2   0  20       27.34       23.46     11.73 o 
  -1   0  20        0.20       -3.60     12.66 o 
 -13   1  20       22.43       30.87      9.00 o 
 -12   1  20        8.08       -4.00     12.95 o 
 -11   1  20        5.73        4.53      7.36 o 
 -10   1  20        5.23        2.75      8.12 o 
  -9   1  20        9.90        0.74      7.85 o 
  -8   1  20        1.38       10.42      7.75 o 
  -7   1  20       22.71       18.35      8.12 o 
  -6   1  20       10.27        6.02      7.93 o 
  -5   1  20       38.99       28.78     10.38 o 
  -4   1  20        5.33        0.75      7.55 o 
  -3   1  20       35.45       35.22      7.45 o 
  -2   1  20       98.00      124.84     13.83 o 
  -1   1  20        1.07       -9.51     11.67 o 
 -12   2  20        7.30       21.75      9.44 o 
 -11   2  20       16.31       23.56      9.60 o 
 -10   2  20       10.01        9.01      8.85 o 
  -9   2  20        0.72       10.17      8.96 o 
  -8   2  20       23.98       21.34      8.56 o 
  -7   2  20       17.60       21.62      8.55 o 
  -6   2  20        6.82       -1.18      7.13 o 
  -5   2  20        0.38       -5.62      7.15 o 
  -4   2  20        1.16        1.27      7.82 o 
  -3   2  20        0.66      -10.26      6.84 o 
 -11   1  21        0.41       12.63      9.17 o 
 -10   1  21        0.46       -9.76     10.64 o 
  -9   1  21        6.54        2.99      7.79 o 
  -8   1  21        0.26        4.49      8.06 o 
  -7   1  21       89.77      113.90     12.01 o 
  -6   1  21       13.61       12.17     10.72 o 
  -5   1  21      106.86      155.41     13.48 o 
  -4   1  21        2.65       -1.21      8.29 o 
  -8   2  21        0.11       -7.31     11.30 o 
  -7   2  21       14.62       29.18     10.40 o 
                                                 
